# Supplementary material for: AirMeasurer: open‐source software to quantify static and dynamic traits derived from multiseason aerial phenotyping to empower genetic mapping studies in rice
Source: New Phytol. 2022 Jul 28;236(4):1584–604. doi: 10.1111/nph.18314 (PMC9796158; doi:10.1111/nph.18314)
Supplement: Supplementary file 1 — Dataset S1 The 2019 season AirMeasurer‐measured height values. Dataset S2 The 2020 season AirMeasurer‐measured height values. Dataset S3 The 2019 season AirMeasurer‐estimated seedling number. Dataset S4 The 2019 season dynamic analysis of canopy coverage index. Dataset S5 The 2019 season dynamic analysis of the excess green index. Dataset S6 The 2019 season AirMeasurer‐measured VARI index. Dataset S7 The 2019 season AirMeasurer‐measured NDYI index. Dataset S8 The 2019 season AirMeasurer‐measured ASM index. Dataset S9 The 2019 season dynamic analysis of canopy height. [file NPH-236-1584-s003.zip]

Archive with 21 entries (20 files):
- Supporting Information Datasets S1-S9/
- Supporting Information Datasets S1-S9/Supporting Information Dataset S8 - 2019 ASM measures.xlsx
- __MACOSX/Supporting Information Datasets S1-S9/._Supporting Information Dataset S8 - 2019 ASM measures.xlsx
- Supporting Information Datasets S1-S9/Supporting Information Dataset S6 - 2019 VARI measures.xlsx
- __MACOSX/Supporting Information Datasets S1-S9/._Supporting Information Dataset S6 - 2019 VARI measures.xlsx
- Supporting Information Datasets S1-S9/.DS_Store
- __MACOSX/Supporting Information Datasets S1-S9/._.DS_Store
- Supporting Information Datasets S1-S9/Supporting Information Dataset S9 - 2019 canopy height dynamic anaysis.xlsx
- __MACOSX/Supporting Information Datasets S1-S9/._Supporting Information Dataset S9 - 2019 canopy height dynamic anaysis.xlsx
- Supporting Information Datasets S1-S9/Supporting Information Dataset S4 - 2019 canopy coverage index dynamic anaysis.xlsx
- __MACOSX/Supporting Information Datasets S1-S9/._Supporting Information Dataset S4 - 2019 canopy coverage index dynamic anaysis.xlsx
- Supporting Information Datasets S1-S9/Supporting Information Dataset S5 - 2019 excess green index dynamic anaysis.xlsx
- __MACOSX/Supporting Information Datasets S1-S9/._Supporting Information Dataset S5 - 2019 excess green index dynamic anaysis.xlsx
- Supporting Information Datasets S1-S9/Supporting Information Dataset S3 - 2019 season AirMeasurer seedling assessment.xlsx
- __MACOSX/Supporting Information Datasets S1-S9/._Supporting Information Dataset S3 - 2019 season AirMeasurer seedling assessment.xlsx
- Supporting Information Datasets S1-S9/Supporting Information Dataset S1 - 2019 season AirMeasurer height values.xlsx
- __MACOSX/Supporting Information Datasets S1-S9/._Supporting Information Dataset S1 - 2019 season AirMeasurer height values.xlsx
- Supporting Information Datasets S1-S9/Supporting Information Dataset S7 - 2019 NDYI measures.xlsx
- __MACOSX/Supporting Information Datasets S1-S9/._Supporting Information Dataset S7 - 2019 NDYI measures.xlsx
- Supporting Information Datasets S1-S9/Supporting Information Dataset S2 - 2020 season AirMeasurer height values.xlsx
- __MACOSX/Supporting Information Datasets S1-S9/._Supporting Information Dataset S2 - 2020 season AirMeasurer height values.xlsx
