# Supplementary material for: AirMeasurer: open‐source software to quantify static and dynamic traits derived from multiseason aerial phenotyping to empower genetic mapping studies in rice
Source: New Phytol. 2022 Jul 28;236(4):1584–604. doi: 10.1111/nph.18314 (PMC9796158; doi:10.1111/nph.18314)
Supplement: Supplementary file 1 — Dataset S1 The 2019 season AirMeasurer‐measured height values. Dataset S2 The 2020 season AirMeasurer‐measured height values. Dataset S3 The 2019 season AirMeasurer‐estimated seedling number. Dataset S4 The 2019 season dynamic analysis of canopy coverage index. Dataset S5 The 2019 season dynamic analysis of the excess green index. Dataset S6 The 2019 season AirMeasurer‐measured VARI index. Dataset S7 The 2019 season AirMeasurer‐measured NDYI index. Dataset S8 The 2019 season AirMeasurer‐measured ASM index. Dataset S9 The 2019 season dynamic analysis of canopy height. [file NPH-236-1584-s003.zip › Supporting Information Datasets S1-S9/Supporting Information Dataset S8 - 2019 ASM measures.xlsx]

## Sheet: Title page
New Phytologist Supporting Information
Article title: AirMeasurer: open-source software to quantify static and dynamic traits derived from multi-season aerial phenotyping to empower genetic mapping studies in rice
Authors: Gang Sun, Hengyun Lu, Yan Zhao, Jie Zhou, Robert Jackson, Yongchun Wang, Ling-xiang Xu, Ahong Wang, Joshua Colmer, Eric Ober, Qiang Zhao, Bin Han, Ji Zhou
Article acceptance date: 31 May 2022
Supporting Information Datasets S8 - The 2019 season AirMeasurer-measured ASM values

## Sheet: Supporting Information Dataset 
AirMeasurer-derived ASM measurements of the 263 landeaces between 20th July and 8th October 2019.
Plot_ID	Accession	ASM_1	ASM_2	ASM_3	ASM_4	ASM_5	ASM_6	ASM_7	ASM_8
Plt_1	GP015	0.01	0.009	0.009	0.047	0.019	0.014	0.019	0.021
Plt_2	GP014	0.015	0.01	0.011	0.242	0.021	0.018	0.032	0.024
Plt_3	GP013	0.015	0.008	0.013	0.252	0.022	0.02	0.029	0.025
Plt_4	GP012	0.012	0.009	0.014	0.18	0.025	0.02	0.037	0.028
Plt_5	GP011	0.008	0.005	0.009	0.08	0.019	0.013	0.021	0.017
Plt_6	GP010	0.009	0.006	0.015	0.093	0.012	0.008	0.012	0.012
Plt_7	GP009	0.009	0.009	0.014	0.218	0.015	0.008	0.015	0.015
Plt_8	GP008	0.013	0.009	0.011	0.069	0.026	0.013	0.018	0.019
Plt_9	GP007	0.019	0.014	0.025	0.135	0.013	0.012	0.016	0.013
Plt_10	GP005	0.035	0.01	0.016	0.146	0.016	0.012	0.018	0.014
Plt_11	GP004	0.019	0.009	0.015	0.263	0.019	0.015	0.029	0.022
Plt_12	GP003	0.019	0.007	0.016	0.112	0.019	0.017	0.039	0.022
Plt_13	GP002	0.02	0.007	0.016	0.126	0.023	0.02	0.034	0.037
Plt_14	GP001	0.021	0.012	0.032	0.099	0.032	0.017	0.041	0.021
Plt_15	GP030	0.012	0.01	0.009	0.166	0.035	0.026	0.048	0.038
Plt_16	GP029	0.02	0.016	0.018	0.216	0.023	0.026	0.042	0.033
Plt_17	GP028	0.015	0.01	0.016	0.209	0.024	0.026	0.037	0.039
Plt_18	GP027	0.013	0.015	0.018	0.175	0.016	0.015	0.019	0.018
Plt_19	GP026	0.01	0.013	0.027	0.444	0.041	0.022	0.04	0.05
Plt_20	GP025	0.009	0.012	0.013	0.153	0.018	0.011	0.014	0.019
Plt_21	GP024	0.008	0.014	0.018	0.164	0.016	0.013	0.012	0.015
Plt_22	GP023	0.009	0.009	0.008	0.221	0.012	0.008	0.015	0.012
Plt_23	GP022	0.008	0.009	0.017	0.403	0.029	0.024	0.031	0.033
Plt_24	GP021	0.009	0.01	0.011	0.228	0.016	0.013	0.017	0.019
Plt_25	GP020	0.019	0.009	0.017	0.431	0.03	0.025	0.046	0.05
Plt_26	GP016	0.031	0.015	0.033	0.512	0.058	0.046	0.069	0.056
Plt_27	GP018	0.015	0.012	0.013	0.132	0.016	0.016	0.026	0.024
Plt_28	GP017	0.012	0.006	0.017	0.049	0.012	0.011	0.015	0.013
Plt_29	GP019	0.014	0.006	0.026	0.161	0.015	0.014	0.023	0.019
Plt_30	GP031	0.013	0.011	0.011	0.142	0.034	0.035	0.059	0.048
Plt_31	GP032	0.018	0.011	0.022	0.297	0.023	0.023	0.025	0.022
Plt_32	GP033	0.024	0.015	0.024	0.217	0.031	0.024	0.034	0.027
Plt_33	GP034	0.024	0.016	0.014	0.067	0.018	0.014	0.031	0.035
Plt_34	GP035	0.018	0.008	0.016	0.144	0.019	0.016	0.019	0.017
Plt_35	GP036	0.012	0.01	0.01	0.18	0.016	0.011	0.027	0.022
Plt_36	GP037	0.01	0.015	0.015	0.189	0.014	0.019	0.017	0.025
Plt_37	GP038	0.016	0.007	0.006	0.054	0.011	0.008	0.013	0.014
Plt_38	GP039	0.043	0.017	0.057	0.117	0.012	0.01	0.014	0.013
Plt_39	GP040	0.012	0.012	0.012	0.307	0.019	0.012	0.019	0.017
Plt_40	GP041	0.025	0.01	0.017	0.094	0.014	0.013	0.017	0.012
Plt_41	GP042	0.02	0.021	0.024	0.128	0.012	0.009	0.016	0.015
Plt_42	GP043	0.016	0.006	0.013	0.028	0.011	0.011	0.016	0.012
Plt_43	GP044	0.02	0.008	0.014	0.052	0.022	0.016	0.023	0.026
Plt_44	GP045	0.015	0.008	0.009	0.049	0.013	0.014	0.025	0.017
Plt_45	GP060	0.02	0.005	0.017	0.033	0.018	0.012	0.027	0.023
Plt_46	GP059	0.028	0.013	0.01	0.059	0.044	0.025	0.073	0.068
Plt_47	GP058	0.018	0.007	0.013	0.055	0.012	0.017	0.019	0.02
Plt_48	GP057	0.02	0.016	0.022	0.161	0.01	0.012	0.016	0.019
Plt_49	GP056	0.021	0.03	0.013	0.062	0.017	0.016	0.019	0.017
Plt_50	GP055	0.023	0.019	0.045	0.097	0.012	0.011	0.014	0.011
Plt_51	GP054	0.01	0.012	0.033	0.456	0.011	0.008	0.017	0.022
Plt_52	GP053	0.011	0.01	0.027	0.325	0.014	0.01	0.02	0.013
Plt_53	GP052	0.013	0.009	0.02	0.288	0.019	0.018	0.021	0.019
Plt_54	GP051	0.011	0.012	0.026	0.292	0.024	0.021	0.025	0.021
Plt_55	GP050	0.009	0.011	0.025	0.327	0.022	0.015	0.025	0.02
Plt_56	GP049	0.01	0.012	0.032	0.332	0.018	0.015	0.023	0.018
Plt_57	GP048	0.014	0.012	0.024	0.299	0.015	0.012	0.016	0.012
Plt_58	GP047	0.016	0.007	0.01	0.067	0.026	0.02	0.028	0.032
Plt_59	GP046	0.015	0.006	0.009	0.051	0.01	0.009	0.016	0.012
Plt_60	GP061	0.019	0.011	0.018	0.051	0.022	0.017	0.026	0.026
Plt_61	GP062	0.018	0.009	0.009	0.075	0.034	0.017	0.079	0.055
Plt_62	GP063	0.026	0.021	0.004	0.03	0.013	0.007	0.012	0.012
Plt_63	GP064	0.009	0.016	0.023	0.535	0.029	0.033	0.048	0.041
Plt_64	GP065	0.01	0.011	0.009	0.176	0.017	0.02	0.023	0.021
Plt_65	GP066	0.009	0.014	0.014	0.083	0.033	0.017	0.038	0.047
Plt_66	GP067	0.018	0.013	0.006	0.084	0.01	0.014	0.014	0.017
Plt_67	GP068	0.015	0.011	0.012	0.301	0.013	0.011	0.021	0.019
Plt_68	GP069	0.012	0.011	0.023	0.067	0.012	0.008	0.016	0.018
Plt_69	GP070	0.005	0.011	0.023	0.064	0.01	0.01	0.012	0.015
Plt_70	GP071	0.012	0.011	0.014	0.081	0.008	0.007	0.011	0.011
Plt_71	GP072	0.014	0.007	0.011	0.042	0.007	0.007	0.009	0.01
Plt_72	GP073	0.018	0.01	0.014	0.113	0.014	0.015	0.02	0.019
Plt_73	GP074	0.017	0.009	0.03	0.42	0.035	0.031	0.055	0.039
Plt_74	GP075	0.01	0.004	0.027	0.188	0.025	0.023	0.031	0.025
Plt_75	GP091	0.009	0.011	0.009	0.04	0.011	0.009	0.013	0.013
Plt_76	GP090	0.016	0.01	0.013	0.064	0.015	0.012	0.027	0.018
Plt_77	GP089	0.031	0.02	0.025	0.071	0.012	0.012	0.013	0.015
Plt_78	GP087	0.016	0.01	0.017	0.381	0.028	0.019	0.049	0.033
Plt_79	GP086	0.028	0.019	0.04	0.076	0.014	0.009	0.015	0.011
Plt_80	GP085	0.009	0.007	0.011	0.234	0.017	0.011	0.018	0.014
Plt_81	GP084	0.009	0.008	0.012	0.099	0.01	0.012	0.016	0.012
Plt_82	GP083	0.014	0.009	0.02	0.459	0.013	0.012	0.022	0.019
Plt_83	GP082	0.011	0.007	0.014	0.428	0.036	0.021	0.032	0.032
Plt_84	GP081	0.008	0.012	0.021	0.481	0.04	0.034	0.058	0.043
Plt_85	GP080	0.012	0.011	0.017	0.292	0.027	0.02	0.042	0.032
Plt_86	GP079	0.02	0.014	0.033	0.282	0.025	0.026	0.03	0.024
Plt_87	GP078	0.015	0.007	0.012	0.105	0.024	0.015	0.026	0.025
Plt_88	GP077	0.017	0.013	0.058	0.276	0.026	0.019	0.037	0.017
Plt_89	GP076	0.009	0.002	0.013	0.168	0.014	0.015	0.022	0.019
Plt_90	GP092	0.015	0.005	0.007	0.035	0.008	0.008	0.009	0.01
Plt_91	GP093	0.023	0.01	0.012	0.049	0.009	0.009	0.013	0.012
Plt_92	GP094	0.022	0.012	0.011	0.046	0.009	0.008	0.01	0.011
Plt_93	GP095	0.011	0.009	0.01	0.047	0.012	0.011	0.014	0.017
Plt_94	GP096	0.009	0.008	0.01	0.056	0.01	0.007	0.011	0.011
Plt_95	GP097	0.01	0.008	0.014	0.032	0.007	0.006	0.007	0.008
Plt_96	GP098	0.01	0.009	0.012	0.182	0.014	0.011	0.012	0.018
Plt_97	GP099	0.012	0.005	0.007	0.059	0.009	0.007	0.008	0.009
Plt_98	GP100	0.011	0.013	0.014	0.068	0.009	0.009	0.013	0.016
Plt_99	GP101	0.009	0.009	0.013	0.074	0.01	0.01	0.011	0.021
Plt_100	GP102	0.013	0.01	0.012	0.221	0.043	0.028	0.076	0.05
Plt_101	GP103	0.013	0.008	0.013	0.082	0.017	0.018	0.025	0.024
Plt_102	GP104	0.028	0.014	0.016	0.155	0.012	0.022	0.023	0.013
Plt_103	GP105	0.009	0.007	0.017	0.21	0.008	0.012	0.009	0.008
Plt_104	GP106	0.011	0.005	0.016	0.3	0.02	0.026	0.027	0.025
Plt_105	GP121	0.014	0.013	0.007	0.049	0.014	0.012	0.015	0.017
Plt_106	GP120	0.018	0.01	0.012	0.21	0.018	0.017	0.03	0.029
Plt_107	GP119	0.016	0.007	0.015	0.23	0.026	0.021	0.039	0.041
Plt_108	GP118	0.011	0.008	0.015	0.25	0.025	0.025	0.045	0.042
Plt_109	GP117	0.027	0.017	0.046	0.118	0.021	0.017	0.022	0.021
Plt_110	GP116	0.011	0.014	0.015	0.192	0.021	0.023	0.034	0.032
Plt_111	GP115	0.012	0.012	0.016	0.239	0.014	0.008	0.016	0.015
Plt_112	GP112	0.014	0.017	0.053	0.111	0.014	0.013	0.013	0.017
Plt_113	GP111	0.013	0.015	0.018	0.256	0.025	0.019	0.032	0.023
Plt_114	GP110	0.016	0.014	0.015	0.063	0.066	0.027	0.098	0.075
Plt_115	GP109	0.017	0.013	0.026	0.141	0.021	0.017	0.029	0.022
Plt_116	GP108	0.015	0.011	0.026	0.413	0.013	0.015	0.015	0.016
Plt_117	GP107	0.009	0.003	0.01	0.191	0.016	0.015	0.016	0.014
Plt_118	GP122	0.01	0.012	0.009	0.233	0.069	0.035	0.094	0.072
Plt_119	GP123	0.02	0.018	0.018	0.062	0.015	0.013	0.018	0.02
Plt_120	GP124	0.021	0.016	0.023	0.107	0.03	0.018	0.036	0.075
Plt_121	GP125	0.015	0.008	0.009	0.195	0.019	0.015	0.022	0.017
Plt_122	GP126	0.018	0.016	0.029	0.127	0.032	0.031	0.033	0.034
Plt_123	GP127	0.009	0.013	0.018	0.153	0.033	0.02	0.034	0.033
Plt_124	GP128	0.007	0.005	0.012	0.231	0.022	0.015	0.024	0.021
Plt_125	GP129	0.011	0.01	0.016	0.283	0.028	0.022	0.031	0.029
Plt_126	GP130	0.009	0.006	0.014	0.245	0.027	0.025	0.036	0.031
Plt_127	GP131	0.007	0.012	0.019	0.165	0.016	0.014	0.017	0.018
Plt_128	GP132	0.009	0.01	0.007	0.063	0.01	0.008	0.012	0.014
Plt_129	GP134	0.009	0.011	0.021	0.391	0.019	0.012	0.022	0.018
Plt_130	GP135	0.013	0.01	0.021	0.06	0.012	0.009	0.013	0.012
Plt_131	GP136	0.005	0.003	0.012	0.143	0.016	0.016	0.016	0.017
Plt_132	GP503	0.022	0.022	0.023	0.198	0.021	0.029	0.028	0.023
Plt_133	GP502	0.026	0.016	0.02	0.087	0.02	0.02	0.022	0.022
Plt_134	GP501	0.035	0.017	0.056	0.091	0.011	0.013	0.013	0.024
Plt_135	GP500	0.017	0.019	0.025	0.298	0.018	0.015	0.017	0.018
Plt_136	GP499	0.022	0.018	0.021	0.062	0.019	0.023	0.02	0.021
Plt_137	GP498	0.025	0.006	0.014	0.038	0.016	0.011	0.021	0.012
Plt_138	GP497	0.014	0.008	0.01	0.069	0.015	0.015	0.016	0.024
Plt_139	GP144	0.009	0.011	0.022	0.088	0.015	0.011	0.017	0.014
Plt_140	GP143	0.01	0.01	0.01	0.248	0.012	0.01	0.014	0.012
Plt_141	GP142	0.007	0.008	0.012	0.201	0.012	0.01	0.015	0.017
Plt_142	GP141	0.015	0.011	0.025	0.067	0.019	0.014	0.027	0.028
Plt_143	GP140	0.015	0.01	0.013	0.117	0.014	0.014	0.016	0.016
Plt_144	GP139	0.014	0.01	0.015	0.046	0.01	0.01	0.013	0.014
Plt_145	GP138	0.013	0.011	0.018	0.065	0.011	0.011	0.015	0.014
Plt_146	GP137	0.005	0.003	0.01	0.071	0.009	0.006	0.011	0.011
Plt_147	GP504	0.021	0.019	0.028	0.072	0.017	0.019	0.024	0.02
Plt_148	GP505	0.025	0.015	0.042	0.089	0.017	0.02	0.021	0.019
Plt_149	GP506	0.031	0.015	0.041	0.117	0.022	0.02	0.023	0.038
Plt_150	GP507	0.02	0.019	0.034	0.414	0.022	0.014	0.022	0.018
Plt_151	GP508	0.017	0.016	0.02	0.077	0.019	0.017	0.022	0.023
Plt_152	GP509	0.02	0.013	0.026	0.069	0.022	0.018	0.022	0.039
Plt_153	GP510	0.018	0.012	0.017	0.138	0.028	0.023	0.031	0.039
Plt_154	GP511	0.01	0.015	0.026	0.122	0.025	0.018	0.032	0.025
Plt_155	GP512	0.011	0.007	0.014	0.062	0.012	0.011	0.015	0.013
Plt_156	GP514	0.007	0.012	0.064	0.362	0.014	0.012	0.022	0.018
Plt_157	GP515	0.007	0.012	0.03	0.303	0.053	0.043	0.088	0.093
Plt_158	GP516	0.011	0.022	0.034	0.27	0.026	0.026	0.031	0.029
Plt_159	GP517	0.023	0.018	0.055	0.229	0.016	0.012	0.019	0.018
Plt_160	GP518	0.011	0.013	0.037	0.179	0.018	0.019	0.02	0.02
Plt_161	GP535	0.024	0.017	0.015	0.074	0.025	0.023	0.025	0.02
Plt_162	GP533	0.015	0.011	0.015	0.055	0.011	0.011	0.015	0.012
Plt_163	GP532	0.031	0.021	0.02	0.06	0.024	0.018	0.015	0.017
Plt_164	GP531	0.018	0.015	0.007	0.1	0.012	0.011	0.019	0.014
Plt_165	GP530	0.01	0.008	0.007	0.109	0.008	0.008	0.011	0.011
Plt_166	GP529	0.027	0.021	0.018	0.083	0.012	0.017	0.018	0.017
Plt_167	GP528	0.022	0.013	0.016	0.155	0.013	0.014	0.018	0.018
Plt_168	GP527	0.009	0.013	0.013	0.067	0.009	0.009	0.013	0.011
Plt_169	GP526	0.015	0.009	0.01	0.189	0.021	0.023	0.028	0.025
Plt_170	GP525	0.007	0.007	0.008	0.182	0.021	0.024	0.037	0.031
Plt_171	GP524	0.013	0.011	0.015	0.259	0.015	0.011	0.02	0.018
Plt_172	GP523	0.011	0.017	0.017	0.072	0.044	0.018	0.078	0.068
Plt_173	GP522	0.011	0.023	0.046	0.256	0.017	0.019	0.026	0.022
Plt_174	GP521	0.009	0.015	0.054	0.103	0.016	0.015	0.02	0.017
Plt_175	GP520	0.02	0.014	0.046	0.194	0.022	0.029	0.021	0.022
Plt_176	GP536	0.01	0.02	0.025	0.191	0.034	0.037	0.049	0.041
Plt_177	GP537	0.018	0.015	0.033	0.306	0.029	0.026	0.048	0.023
Plt_178	GP538	0.019	0.008	0.009	0.076	0.014	0.01	0.009	0.011
Plt_179	GP539	0.014	0.002	0.007	0.078	0.017	0.008	0.041	0.049
Plt_180	GP540	0.013	0.003	0.006	0.082	0.086	0.026	0.137	0.13
Plt_181	GP541	0.016	0.008	0.009	0.08	0.016	0.013	0.022	0.017
Plt_182	GP542	0.014	0.004	0.014	0.124	0.034	0.022	0.07	0.071
Plt_183	GP543	0.018	0.01	0.008	0.166	0.015	0.013	0.018	0.013
Plt_184	GP544	0.013	0.014	0.05	0.192	0.022	0.018	0.023	0.024
Plt_185	GP545	0.01	0.014	0.021	0.234	0.014	0.008	0.015	0.014
Plt_186	GP546	0.019	0.015	0.045	0.094	0.017	0.011	0.022	0.022
Plt_187	GP547	0.014	0.018	0.016	0.07	0.019	0.014	0.019	0.024
Plt_188	GP548	0.018	0.014	0.033	0.099	0.026	0.018	0.031	0.033
Plt_189	GP549	0.023	0.014	0.017	0.092	0.015	0.012	0.019	0.024
Plt_190	GP551	0.012	0.008	0.013	0.049	0.017	0.014	0.019	0.02
Plt_191	GP566	0.008	0.018	0.012	0.046	0.031	0.023	0.031	0.034
Plt_192	GP565	0.012	0.013	0.032	0.092	0.02	0.017	0.021	0.023
Plt_193	GP564	0.011	0.02	0.021	0.069	0.021	0.016	0.018	0.022
Plt_194	GP563	0.023	0.012	0.008	0.092	0.022	0.019	0.03	0.034
Plt_195	GP562	0.021	0.008	0.009	0.201	0.017	0.015	0.022	0.016
Plt_196	GP561	0.018	0.011	0.012	0.061	0.017	0.019	0.018	0.011
Plt_197	GP560	0.009	0.012	0.026	0.098	0.033	0.018	0.034	0.049
Plt_198	GP559	0.011	0.014	0.021	0.494	0.019	0.015	0.019	0.018
Plt_199	GP558	0.009	0.024	0.032	0.098	0.026	0.024	0.024	0.018
Plt_200	GP557	0.012	0.013	0.027	0.068	0.018	0.014	0.018	0.022
Plt_201	GP556	0.012	0.013	0.034	0.09	0.024	0.02	0.024	0.02
Plt_202	GP555	0.015	0.012	0.057	0.294	0.042	0.053	0.043	0.038
Plt_203	GP554	0.021	0.016	0.071	0.124	0.022	0.019	0.021	0.022
Plt_204	GP553	0.012	0.01	0.037	0.111	0.022	0.02	0.024	0.029
Plt_205	GP552	0.018	0.009	0.04	0.069	0.021	0.019	0.021	0.023
Plt_206	GP567	0.01	0.018	0.023	0.06	0.029	0.024	0.037	0.034
Plt_207	GP568	0.01	0.012	0.017	0.066	0.026	0.014	0.03	0.05
Plt_208	GP569	0.014	0.008	0.013	0.089	0.015	0.012	0.015	0.018
Plt_209	GP570	0.015	0.016	0.034	0.089	0.026	0.021	0.026	0.031
Plt_210	GP571	0.013	0.013	0.037	0.085	0.012	0.01	0.019	0.018
Plt_211	GP572	0.01	0.014	0.036	0.08	0.018	0.014	0.045	0.057
Plt_212	GP573	0.015	0.005	0.011	0.075	0.012	0.017	0.027	0.019
Plt_213	GP574	0.019	0.011	0.019	0.304	0.027	0.027	0.039	0.026
Plt_214	GP575	0.012	0.013	0.017	0.126	0.018	0.015	0.026	0.032
Plt_215	GP576	0.013	0.006	0.007	0.125	0.02	0.013	0.016	0.018
Plt_216	GP578	0.021	0.018	0.036	0.093	0.014	0.012	0.018	0.017
Plt_217	GP579	0.022	0.013	0.057	0.097	0.013	0.011	0.017	0.018
Plt_218	GP580	0.017	0.011	0.018	0.762	0.084	0.068	0.15	0.108
Plt_219	GP581	0.018	0.01	0.056	0.089	0.024	0.022	0.024	0.027
Plt_220	GP596	0.005	0.02	0.016	0.042	0.023	0.017	0.028	0.024
Plt_221	GP595	0.01	0.013	0.016	0.043	0.013	0.012	0.017	0.015
Plt_222	GP594	0.023	0.009	0.013	0.041	0.018	0.014	0.022	0.024
Plt_223	GP593	0.008	0.011	0.019	0.068	0.013	0.01	0.021	0.018
Plt_224	GP592	0.012	0.016	0.033	0.069	0.016	0.014	0.019	0.018
Plt_225	GP591	0.01	0.017	0.021	0.072	0.02	0.017	0.023	0.043
Plt_226	GP590	0.008	0.018	0.035	0.1	0.018	0.015	0.026	0.017
Plt_227	GP589	0.015	0.01	0.008	0.052	0.022	0.014	0.025	0.019
Plt_228	GP588	0.017	0.012	0.006	0.056	0.016	0.014	0.02	0.023
Plt_229	GP587	0.012	0.013	0.011	0.05	0.014	0.011	0.016	0.013
Plt_230	GP585	0.016	0.021	0.021	0.073	0.016	0.014	0.016	0.021
Plt_231	GP584	0.026	0.015	0.024	0.07	0.028	0.013	0.03	0.054
Plt_232	GP583	0.015	0.017	0.057	0.15	0.023	0.026	0.032	0.024
Plt_233	GP582	0.009	0.009	0.03	0.156	0.024	0.028	0.018	0.024
Plt_234	GP597	0.006	0.021	0.011	0.065	0.023	0.021	0.025	0.02
Plt_235	GP598	0.008	0.02	0.021	0.097	0.034	0.02	0.052	0.059
Plt_236	GP599	0.008	0.02	0.033	0.525	0.029	0.021	0.039	0.033
Plt_237	GP601	0.01	0.011	0.015	0.059	0.02	0.017	0.023	0.024
Plt_238	GP602	0.008	0.015	0.025	0.083	0.024	0.023	0.031	0.028
Plt_239	GP603	0.009	0.017	0.033	0.13	0.027	0.027	0.042	0.029
Plt_240	GP605	0.009	0.01	0.011	0.092	0.032	0.018	0.043	0.024
Plt_241	GP606	0.011	0.018	0.014	0.135	0.106	0.032	0.196	0.081
Plt_242	GP607	0.014	0.009	0.013	0.044	0.013	0.014	0.015	0.013
Plt_243	GP608	0.025	0.016	0.034	0.119	0.025	0.025	0.032	0.036
Plt_244	GP609	0.032	0.016	0.055	0.107	0.015	0.016	0.021	0.023
Plt_245	GP610	0.022	0.021	0.027	0.089	0.021	0.024	0.026	0.032
Plt_246	GP611	0.023	0.018	0.021	0.043	0.017	0.018	0.023	0.018
Plt_247	GP612	0.012	0.016	0.028	0.09	0.022	0.016	0.028	0.032
Plt_248	GP613	0.007	0.008	0.035	0.053	0.016	0.014	0.016	0.017
Plt_249	GP629	0.006	0.012	0.011	0.047	0.009	0.014	0.02	0.015
Plt_250	GP628	0.017	0.009	0.01	0.089	0.013	0.021	0.026	0.02
Plt_251	GP627	0.01	0.016	0.02	0.071	0.017	0.016	0.023	0.016
Plt_252	GP626	0.007	0.012	0.027	0.181	0.025	0.024	0.037	0.028
Plt_253	GP625	0.009	0.011	0.031	0.089	0.095	0.029	0.159	0.102
Plt_254	GP624	0.014	0.011	0.019	0.052	0.014	0.013	0.022	0.017
Plt_255	GP623	0.007	0.016	0.012	0.041	0.044	0.015	0.068	0.043
Plt_256	GP622	0.01	0.011	0.012	0.067	0.013	0.011	0.02	0.018
Plt_257	GP621	0.007	0.012	0.032	0.058	0.023	0.016	0.029	0.034
Plt_258	GP620	0.006	0.012	0.041	0.312	0.034	0.031	0.044	0.034
Plt_259	GP619	0.008	0.021	0.044	0.109	0.033	0.026	0.05	0.06
Plt_260	GP617	0.007	0.015	0.02	0.164	0.02	0.023	0.032	0.026
Plt_261	GP616	0.03	0.017	0.037	0.142	0.013	0.012	0.021	0.017
Plt_262	GP615	0.011	0.015	0.026	0.276	0.041	0.034	0.055	0.043
Plt_263	GP614	0.005	0.01	0.022	0.106	0.024	0.019	0.019	0.024
