# Supplementary material for: AirMeasurer: open‐source software to quantify static and dynamic traits derived from multiseason aerial phenotyping to empower genetic mapping studies in rice
Source: New Phytol. 2022 Jul 28;236(4):1584–604. doi: 10.1111/nph.18314 (PMC9796158; doi:10.1111/nph.18314)
Supplement: Supplementary file 1 — Dataset S1 The 2019 season AirMeasurer‐measured height values. Dataset S2 The 2020 season AirMeasurer‐measured height values. Dataset S3 The 2019 season AirMeasurer‐estimated seedling number. Dataset S4 The 2019 season dynamic analysis of canopy coverage index. Dataset S5 The 2019 season dynamic analysis of the excess green index. Dataset S6 The 2019 season AirMeasurer‐measured VARI index. Dataset S7 The 2019 season AirMeasurer‐measured NDYI index. Dataset S8 The 2019 season AirMeasurer‐measured ASM index. Dataset S9 The 2019 season dynamic analysis of canopy height. [file NPH-236-1584-s003.zip › Supporting Information Datasets S1-S9/Supporting Information Dataset S6 - 2019 VARI measures.xlsx]

## Sheet: Title page
New Phytologist Supporting Information
Article title: AirMeasurer: open-source software to quantify static and dynamic traits derived from multi-season aerial phenotyping to empower genetic mapping studies in rice
Authors: Gang Sun, Hengyun Lu, Yan Zhao, Jie Zhou, Robert Jackson, Yongchun Wang, Ling-xiang Xu, Ahong Wang, Joshua Colmer, Eric Ober, Qiang Zhao, Bin Han, Ji Zhou
Article acceptance date: 31 May 2022
Supporting Information Datasets S6 - The 2019 season AirMeasurer-measured VARI values

## Sheet: Supporting Information Dataset 
AirMeasurer-derived VARI measurements of the 263 landeaces between 20th July and 8th October 2019.
Plot_ID	Accession	VARI_1	VARI_2	VARI_3	VARI_4	VARI_5	VARI_6	VARI_7	VARI_8
Plt_1	GP015	0.073	0.371	0.401	0.422	0.312	0.198	0.183	0.081
Plt_2	GP014	0.05	0.29	0.363	0.42	0.416	0.312	0.325	0.31
Plt_3	GP013	0.058	0.283	0.361	0.391	0.376	0.326	0.329	0.29
Plt_4	GP012	0.062	0.311	0.378	0.402	0.402	0.303	0.325	0.301
Plt_5	GP011	0.06	0.315	0.408	0.44	0.268	0.201	0.167	0.066
Plt_6	GP010	0.046	0.241	0.336	0.378	0.241	0.165	0.147	0.075
Plt_7	GP009	0.049	0.255	0.452	0.466	0.518	0.248	0.254	0.225
Plt_8	GP008	0.035	0.266	0.307	0.378	0.188	0.099	0.049	0.002
Plt_9	GP007	0.041	0.156	0.268	0.322	0.221	0.188	0.157	0.12
Plt_10	GP005	0.028	0.149	0.295	0.368	0.402	0.31	0.303	0.181
Plt_11	GP004	0.03	0.341	0.446	0.46	0.498	0.336	0.325	0.213
Plt_12	GP003	0.081	0.328	0.386	0.403	0.261	0.237	0.159	0.091
Plt_13	GP002	0.064	0.29	0.343	0.318	0.221	0.12	0.085	0.012
Plt_14	GP001	0.048	0.213	0.219	0.3	0.13	0.098	0.072	-0.012
Plt_15	GP030	0.078	0.334	0.361	0.433	0.489	0.34	0.33	0.317
Plt_16	GP029	0.039	0.278	0.361	0.38	0.41	0.302	0.291	0.266
Plt_17	GP028	0.02	0.308	0.378	0.414	0.454	0.353	0.375	0.33
Plt_18	GP027	0.038	0.286	0.4	0.451	0.484	0.464	0.365	0.394
Plt_19	GP026	0.062	0.221	0.337	0.373	0.441	0.373	0.363	0.344
Plt_20	GP025	0.081	0.308	0.377	0.453	0.362	0.243	0.197	0.132
Plt_21	GP024	0.08	0.266	0.36	0.463	0.3	0.206	0.171	0.148
Plt_22	GP023	0.021	0.191	0.313	0.384	0.337	0.23	0.235	0.255
Plt_23	GP022	0.043	0.24	0.366	0.408	0.432	0.381	0.365	0.318
Plt_24	GP021	0.035	0.29	0.332	0.412	0.418	0.298	0.272	0.307
Plt_25	GP020	0.014	0.19	0.289	0.39	0.39	0.314	0.334	0.318
Plt_26	GP016	0.021	0.223	0.385	0.359	0.438	0.358	0.353	0.279
Plt_27	GP018	0.041	0.268	0.333	0.38	0.332	0.268	0.29	0.295
Plt_28	GP017	0.05	0.31	0.342	0.383	0.278	0.216	0.194	0.085
Plt_29	GP019	0.032	0.232	0.294	0.309	0.271	0.14	0.214	0.207
Plt_30	GP031	0.085	0.381	0.403	0.43	0.541	0.411	0.353	0.288
Plt_31	GP032	0.088	0.338	0.307	0.371	0.438	0.314	0.309	0.274
Plt_32	GP033	0.037	0.292	0.395	0.386	0.622	0.464	0.319	0.219
Plt_33	GP034	0.042	0.333	0.429	0.458	0.421	0.274	0.188	0.168
Plt_34	GP035	0.062	0.259	0.248	0.344	0.364	0.469	0.333	0.27
Plt_35	GP036	0.044	0.215	0.396	0.485	0.434	0.336	0.292	0.164
Plt_36	GP037	0.02	0.201	0.392	0.444	0.407	0.202	0.292	0.206
Plt_37	GP038	0.017	0.165	0.294	0.398	0.22	0.113	0.021	0.034
Plt_38	GP039	0.019	0.109	0.207	0.228	0.237	0.162	0.113	0.042
Plt_39	GP040	0.04	0.219	0.372	0.393	0.591	0.341	0.287	0.288
Plt_40	GP041	0.051	0.279	0.329	0.418	0.308	0.141	0.091	0.044
Plt_41	GP042	0.004	0.122	0.268	0.29	0.444	0.152	0.049	-0.006
Plt_42	GP043	0.029	0.307	0.324	0.354	0.21	-0.042	-0.037	-0.075
Plt_43	GP044	0.036	0.256	0.316	0.392	0.285	0.073	-0.006	-0.049
Plt_44	GP045	0.036	0.303	0.243	0.333	0.231	0.047	-0.008	-0.027
Plt_45	GP060	0.132	0.338	0.245	0.238	0.114	-0.035	-0.077	-0.002
Plt_46	GP059	0.112	0.267	0.333	0.317	0.374	0.144	0.329	0.19
Plt_47	GP058	0.061	0.347	0.286	0.36	0.331	0.246	0.204	0.099
Plt_48	GP057	0.026	0.231	0.285	0.369	0.371	0.289	0.406	0.211
Plt_49	GP056	0.049	0.139	0.228	0.315	0.335	0.22	0.188	0.151
Plt_50	GP055	0.021	0.12	0.296	0.3	0.253	0.156	0.128	0.101
Plt_51	GP054	0.034	0.237	0.305	0.307	0.309	0.21	0.255	0.213
Plt_52	GP053	0.047	0.277	0.335	0.305	0.28	0.178	0.228	0.118
Plt_53	GP052	0.031	0.259	0.296	0.326	0.306	0.2	0.226	0.177
Plt_54	GP051	0.049	0.288	0.314	0.329	0.345	0.244	0.281	0.2
Plt_55	GP050	0.027	0.234	0.309	0.305	0.355	0.244	0.254	0.198
Plt_56	GP049	0.058	0.318	0.316	0.348	0.374	0.261	0.281	0.212
Plt_57	GP048	0.012	0.242	0.449	0.428	0.573	0.274	0.319	0.297
Plt_58	GP047	0.039	0.285	0.343	0.335	0.223	0.008	-0.03	-0.015
Plt_59	GP046	0.086	0.308	0.259	0.313	0.124	-0.064	-0.074	-0.03
Plt_60	GP061	0.093	0.33	0.347	0.301	0.11	-0.105	-0.089	-0.025
Plt_61	GP062	0.097	0.358	0.243	0.337	0.172	-0.088	-0.005	-0.054
Plt_62	GP063	0.025	0.201	0.263	0.357	0.215	0.233	-0.019	0.003
Plt_63	GP064	0.021	0.237	0.397	0.454	0.521	0.379	0.349	0.315
Plt_64	GP065	0.04	0.263	0.34	0.405	0.411	0.351	0.299	0.329
Plt_65	GP066	0.04	0.23	0.408	0.354	0.389	0.266	0.238	0.173
Plt_66	GP067	0.007	0.142	0.322	0.365	0.267	0.212	0.091	0.019
Plt_67	GP068	0.004	0.192	0.321	0.409	0.355	0.321	0.3	0.282
Plt_68	GP069	0.022	0.205	0.358	0.306	0.226	0.094	0.092	0.012
Plt_69	GP070	0.011	0.222	0.346	0.283	0.214	0.082	0.074	0.023
Plt_70	GP071	0.015	0.243	0.417	0.422	0.302	0.215	0.149	0.045
Plt_71	GP072	0.043	0.358	0.378	0.33	0.215	-0.144	-0.144	-0.05
Plt_72	GP073	0.011	0.28	0.336	0.401	0.376	0.295	0.266	0.293
Plt_73	GP074	0.023	0.243	0.364	0.355	0.537	0.365	0.344	0.345
Plt_74	GP075	0.039	0.238	0.229	0.274	0.191	0.061	0.039	-0.007
Plt_75	GP091	0.122	0.225	0.357	0.361	0.265	0.007	0.088	0.05
Plt_76	GP090	0.078	0.263	0.357	0.356	0.321	0.024	0.033	0.022
Plt_77	GP089	0.021	0.146	0.299	0.353	0.258	0.013	-0.027	-0.032
Plt_78	GP087	0.025	0.152	0.329	0.436	0.581	0.33	0.272	0.35
Plt_79	GP086	0.036	0.106	0.277	0.274	0.338	0.268	0.179	0.096
Plt_80	GP085	0.105	0.364	0.436	0.479	0.638	0.369	0.272	0.301
Plt_81	GP084	0.051	0.274	0.303	0.41	0.21	0.065	-0.028	-0.077
Plt_82	GP083	0.019	0.201	0.35	0.409	0.401	0.246	0.277	0.3
Plt_83	GP082	0.031	0.252	0.411	0.416	0.476	0.361	0.317	0.32
Plt_84	GP081	0.016	0.232	0.372	0.384	0.391	0.313	0.338	0.27
Plt_85	GP080	0.029	0.283	0.369	0.393	0.372	0.29	0.346	0.287
Plt_86	GP079	0.01	0.226	0.321	0.356	0.388	0.306	0.333	0.282
Plt_87	GP078	0.021	0.331	0.384	0.408	0.418	0.35	0.3	0.147
Plt_88	GP077	0.027	0.224	0.306	0.276	0.257	0.142	0.1	0.011
Plt_89	GP076	0.043	0.299	0.293	0.356	0.33	0.207	0.302	0.284
Plt_90	GP092	0.149	0.401	0.376	0.354	0.202	-0.138	-0.067	-0.058
Plt_91	GP093	0.051	0.347	0.471	0.419	0.243	0.001	0.057	0.055
Plt_92	GP094	0.036	0.268	0.374	0.406	0.281	0.019	0.018	0.028
Plt_93	GP095	0.048	0.295	0.348	0.291	0.239	0.022	0.089	0.039
Plt_94	GP096	0.079	0.263	0.408	0.408	0.248	0.127	0.057	-0.016
Plt_95	GP097	0.037	0.307	0.426	0.438	0.26	0.096	0.076	0.009
Plt_96	GP098	0.034	0.245	0.352	0.407	0.36	0.205	0.197	0.123
Plt_97	GP099	0.044	0.304	0.401	0.405	0.311	0.219	0.141	0.066
Plt_98	GP100	0.032	0.229	0.34	0.281	0.198	-0.098	-0.069	-0.032
Plt_99	GP101	0.025	0.329	0.363	0.359	0.237	-0.079	-0.053	0.011
Plt_100	GP102	0.007	0.335	0.463	0.445	0.6	0.494	0.388	0.3
Plt_101	GP103	0.012	0.297	0.289	0.329	0.352	0.273	0.291	0.302
Plt_102	GP104	-0.007	0.265	0.357	0.425	0.382	0.342	0.149	0.044
Plt_103	GP105	0.028	0.334	0.317	0.361	0.337	0.179	0.193	0.241
Plt_104	GP106	0.012	0.311	0.375	0.366	0.429	0.281	0.305	0.278
Plt_105	GP121	0.148	0.374	0.372	0.316	0.263	-0.033	-0.001	-0.006
Plt_106	GP120	0.045	0.309	0.319	0.397	0.376	0.239	0.291	0.356
Plt_107	GP119	0.055	0.346	0.388	0.425	0.461	0.37	0.408	0.45
Plt_108	GP118	0.052	0.334	0.392	0.456	0.487	0.394	0.371	0.453
Plt_109	GP117	0.033	0.118	0.232	0.225	0.256	0.246	0.117	0.093
Plt_110	GP116	0.036	0.224	0.351	0.369	0.322	0.326	0.33	0.336
Plt_111	GP115	0.047	0.299	0.384	0.418	0.393	0.32	0.292	0.283
Plt_112	GP112	0.054	0.188	0.266	0.249	0.183	0.004	-0.003	0.036
Plt_113	GP111	0.019	0.327	0.408	0.421	0.497	0.344	0.297	0.274
Plt_114	GP110	0.003	0.277	0.363	0.349	0.243	0.138	0.175	-0.003
Plt_115	GP109	0.016	0.323	0.285	0.367	0.262	0.392	0.257	0.109
Plt_116	GP108	0.001	0.287	0.317	0.358	0.309	0.218	0.227	0.223
Plt_117	GP107	0.083	0.296	0.349	0.351	0.346	0.19	0.191	0.248
Plt_118	GP122	0.115	0.335	0.373	0.406	0.488	0.376	0.378	0.33
Plt_119	GP123	0.033	0.247	0.488	0.439	0.359	0.153	0.082	0.042
Plt_120	GP124	0.027	0.247	0.333	0.357	0.194	0.024	-0.002	0.028
Plt_121	GP125	0.013	0.285	0.35	0.485	0.427	0.329	0.276	0.323
Plt_122	GP126	0.051	0.189	0.189	0.19	0.143	0.164	0.108	0.08
Plt_123	GP127	0.061	0.352	0.448	0.469	0.48	0.343	0.3	0.166
Plt_124	GP128	0.089	0.367	0.396	0.421	0.355	0.253	0.26	0.208
Plt_125	GP129	0.035	0.229	0.362	0.375	0.346	0.307	0.226	0.254
Plt_126	GP130	0.056	0.33	0.375	0.365	0.371	0.336	0.274	0.265
Plt_127	GP131	0.056	0.27	0.368	0.359	0.26	0.152	0.092	0.022
Plt_128	GP132	0.063	0.338	0.374	0.306	0.189	-0.113	-0.021	0.011
Plt_129	GP134	0.005	0.372	0.419	0.442	0.41	0.281	0.261	0.179
Plt_130	GP135	0.028	0.277	0.372	0.328	0.262	0.095	0.068	0.05
Plt_131	GP136	0.142	0.349	0.298	0.348	0.328	0.2	0.195	0.219
Plt_132	GP503	0.121	0.17	0.289	0.275	0.338	0.244	0.276	0.144
Plt_133	GP502	0.041	0.178	0.282	0.323	0.199	0.074	0.049	0.075
Plt_134	GP501	0.022	0.167	0.277	0.227	0.183	0.122	0.082	0.041
Plt_135	GP500	0.031	0.21	0.435	0.46	0.49	0.367	0.318	0.245
Plt_136	GP499	0.05	0.188	0.362	0.262	0.185	-0.008	-0.044	0.022
Plt_137	GP498	0.034	0.216	0.324	0.293	0.104	-0.024	-0.139	-0.074
Plt_138	GP497	0.03	0.269	0.354	0.425	0.313	0.386	0.291	0.094
Plt_139	GP144	0.033	0.209	0.384	0.387	0.239	0.156	0.088	0.028
Plt_140	GP143	0.04	0.324	0.397	0.409	0.351	0.215	0.194	0.098
Plt_141	GP142	0.064	0.25	0.375	0.377	0.383	0.257	0.22	0.151
Plt_142	GP141	0.072	0.255	0.378	0.389	0.234	0.238	0.221	0.069
Plt_143	GP140	0.052	0.362	0.368	0.443	0.347	0.303	0.298	0.217
Plt_144	GP139	0.012	0.235	0.334	0.384	0.215	0.15	0.111	0.085
Plt_145	GP138	0.001	0.343	0.35	0.352	0.174	-0.066	-0.021	0.024
Plt_146	GP137	0.1	0.311	0.297	0.347	0.246	0.152	0.093	0.042
Plt_147	GP504	0.124	0.139	0.248	0.274	0.208	0.111	0.088	0.071
Plt_148	GP505	0.078	0.178	0.341	0.308	0.272	0.079	0.035	0.04
Plt_149	GP506	0.031	0.157	0.328	0.295	0.253	0.099	0.085	0.03
Plt_150	GP507	0.029	0.15	0.4	0.402	0.473	0.348	0.363	0.225
Plt_151	GP508	0.026	0.149	0.37	0.356	0.221	0.057	0.084	0.024
Plt_152	GP509	0.036	0.16	0.3	0.276	0.135	0.092	0.067	0.021
Plt_153	GP510	0.044	0.208	0.253	0.255	0.113	-0.004	0.102	-0.015
Plt_154	GP511	0.023	0.163	0.35	0.268	0.237	0.047	0.116	0.025
Plt_155	GP512	0.03	0.225	0.364	0.369	0.231	0.002	-0.021	-0.067
Plt_156	GP514	0.008	0.107	0.231	0.222	0.268	0.317	0.334	0.261
Plt_157	GP515	0.02	0.192	0.291	0.272	0.254	0.406	0.376	0.239
Plt_158	GP516	0	0.163	0.248	0.271	0.248	0.282	0.298	0.186
Plt_159	GP517	0.017	0.238	0.339	0.284	0.257	0.218	0.215	0.137
Plt_160	GP518	0.043	0.17	0.24	0.251	0.21	0.126	0.133	0.058
Plt_161	GP535	0.13	0.24	0.294	0.272	0.296	0.174	0.181	0.079
Plt_162	GP533	0.066	0.323	0.42	0.45	0.266	-0.013	-0.027	0.012
Plt_163	GP532	0.024	0.125	0.322	0.394	0.291	0.175	0.033	-0.027
Plt_164	GP531	0.031	0.195	0.389	0.481	0.327	0.218	0.187	0.034
Plt_165	GP530	0.051	0.232	0.325	0.457	0.256	0.213	0.11	0.055
Plt_166	GP529	0.021	0.072	0.314	0.402	0.348	0.308	0.341	0.102
Plt_167	GP528	0.011	0.064	0.338	0.4	0.369	0.37	0.376	0.318
Plt_168	GP527	0.017	0.097	0.4	0.376	0.319	0.42	0.364	0.3
Plt_169	GP526	0.017	0.228	0.329	0.378	0.297	0.341	0.356	0.334
Plt_170	GP525	0.05	0.187	0.361	0.408	0.383	0.538	0.486	0.428
Plt_171	GP524	0.005	0.235	0.378	0.451	0.369	0.204	0.206	0.215
Plt_172	GP523	0.022	0.227	0.297	0.272	0.139	0.113	0.089	0.007
Plt_173	GP522	0.016	0.197	0.294	0.316	0.3	0.329	0.271	0.164
Plt_174	GP521	0.019	0.131	0.204	0.212	0.197	0.161	0.108	0.087
Plt_175	GP520	0.096	0.126	0.146	0.19	0.152	0.218	0.204	0.203
Plt_176	GP536	0.111	0.148	0.233	0.219	0.272	0.242	0.217	0.074
Plt_177	GP537	0.062	0.208	0.358	0.373	0.364	0.328	0.24	0.125
Plt_178	GP538	0.043	0.292	0.429	0.411	0.26	0.226	0.072	0.03
Plt_179	GP539	0.085	0.437	0.349	0.428	0.205	0.309	0.262	0.224
Plt_180	GP540	0.077	0.389	0.322	0.475	0.332	0.358	0.339	0.107
Plt_181	GP541	0.034	0.167	0.465	0.51	0.294	0.307	0.24	0.109
Plt_182	GP542	0.073	0.357	0.299	0.386	0.23	0.293	0.24	0.092
Plt_183	GP543	0.028	0.133	0.302	0.346	0.299	0.278	0.215	0.167
Plt_184	GP544	0.028	0.068	0.321	0.287	0.239	0.19	0.163	0.094
Plt_185	GP545	0.036	0.133	0.382	0.398	0.319	0.266	0.274	0.185
Plt_186	GP546	0.019	0.238	0.378	0.27	0.17	0.037	0.156	0.078
Plt_187	GP547	0.043	0.225	0.307	0.303	0.168	0.007	0.053	0.066
Plt_188	GP548	0.036	0.258	0.295	0.219	0.188	0.012	0.035	0.056
Plt_189	GP549	0.05	0.291	0.32	0.302	0.163	-0.042	0.003	0.079
Plt_190	GP551	0.115	0.221	0.266	0.287	0.125	-0.096	-0.03	-0.006
Plt_191	GP566	0.146	0.248	0.258	0.217	0.11	-0.01	0.006	0.013
Plt_192	GP565	0.093	0.148	0.259	0.26	0.198	0.057	0.031	0.061
Plt_193	GP564	0.042	0.247	0.38	0.357	0.244	0.151	0.091	0.1
Plt_194	GP563	0.102	0.206	0.338	0.335	0.215	0.133	0.158	0.057
Plt_195	GP562	0.122	0.159	0.416	0.448	0.453	0.343	0.366	0.345
Plt_196	GP561	0.122	0.099	0.327	0.318	0.198	0.17	0.076	0.121
Plt_197	GP560	0.037	0.135	0.331	0.326	0.173	0.25	0.168	0.099
Plt_198	GP559	0.01	0.06	0.354	0.303	0.333	0.286	0.274	0.186
Plt_199	GP558	0.024	0.055	0.361	0.336	0.211	0.119	0.032	0.079
Plt_200	GP557	0.034	0.13	0.267	0.226	0.103	-0.012	0.035	0.06
Plt_201	GP556	0.022	0.179	0.211	0.189	0.127	0.117	0.124	0.105
Plt_202	GP555	0.033	0.132	0.198	0.167	0.161	0.1	0.161	0.101
Plt_203	GP554	0.012	0.214	0.211	0.183	0.134	0.014	0.022	0.069
Plt_204	GP553	0.055	0.224	0.239	0.149	0.073	-0.083	0.002	0.028
Plt_205	GP552	0.071	0.133	0.169	0.179	0.097	-0.041	-0.027	-0.004
Plt_206	GP567	0.154	0.199	0.276	0.203	0.126	0.024	0.029	0.039
Plt_207	GP568	0.143	0.204	0.369	0.367	0.235	0.08	0.087	0.016
Plt_208	GP569	0.097	0.321	0.36	0.448	0.359	0.23	0.271	0.169
Plt_209	GP570	0.131	0.091	0.359	0.402	0.231	0.204	0.133	0.136
Plt_210	GP571	0.115	0.095	0.322	0.301	0.164	0.088	0.078	0.093
Plt_211	GP572	0.116	0.104	0.436	0.288	0.281	0.215	0.264	0.119
Plt_212	GP573	0.046	0.282	0.274	0.337	0.24	0.275	0.298	0.366
Plt_213	GP574	0.025	0.138	0.336	0.419	0.322	0.365	0.375	0.397
Plt_214	GP575	0.042	0.116	0.295	0.241	0.294	0.173	0.149	0.01
Plt_215	GP576	0.03	0.225	0.329	0.375	0.228	0.221	-0.001	-0.078
Plt_216	GP578	0.04	0.147	0.273	0.315	0.277	0.269	0.255	0.052
Plt_217	GP579	0.029	0.187	0.258	0.265	0.3	0.335	0.334	0.281
Plt_218	GP580	0.01	0.11	0.154	0.212	0.23	0.216	0.225	0.232
Plt_219	GP581	0.087	0.164	0.207	0.213	0.086	-0.1	-0.072	0.008
Plt_220	GP596	0.161	0.208	0.268	0.23	0.151	0.02	0.096	0.049
Plt_221	GP595	0.09	0.152	0.358	0.379	0.299	0.096	0.086	0.064
Plt_222	GP594	0.123	0.15	0.348	0.363	0.216	0.106	0.122	0.063
Plt_223	GP593	0.148	0.279	0.415	0.466	0.268	0.161	0.169	0.087
Plt_224	GP592	0.11	0.135	0.313	0.244	0.255	0.138	0.117	0.131
Plt_225	GP591	0.122	0.202	0.312	0.374	0.172	0.092	0.134	0.089
Plt_226	GP590	0.118	0.108	0.348	0.38	0.281	0.257	0.228	0.244
Plt_227	GP589	0.155	0.328	0.376	0.407	0.167	0.037	0.027	-0.014
Plt_228	GP588	0.134	0.232	0.356	0.382	0.227	-0.002	-0.029	-0.068
Plt_229	GP587	0.104	0.286	0.352	0.405	0.202	0.106	0.075	0.017
Plt_230	GP585	0.038	0.316	0.343	0.318	0.251	0.191	0.166	0.123
Plt_231	GP584	0.013	0.281	0.299	0.346	0.236	0.223	0.272	0.116
Plt_232	GP583	0.037	0.138	0.243	0.247	0.325	0.301	0.292	0.134
Plt_233	GP582	0.072	0.127	0.184	0.224	0.173	0.19	0.237	0.225
Plt_234	GP597	0.117	0.199	0.37	0.332	0.215	-0.002	0.046	0.08
Plt_235	GP598	0.094	0.094	0.312	0.305	0.217	0.205	0.169	0.059
Plt_236	GP599	0.112	0.149	0.489	0.454	0.451	0.342	0.341	0.303
Plt_237	GP601	0.132	0.157	0.289	0.313	0.162	0.049	0.052	0.048
Plt_238	GP602	0.134	0.248	0.397	0.385	0.247	0.112	0.03	0.08
Plt_239	GP603	0.133	0.142	0.292	0.305	0.179	0.177	0.134	0.116
Plt_240	GP605	0.145	0.25	0.317	0.341	0.2	0.133	0.029	0.056
Plt_241	GP606	0.165	0.261	0.381	0.359	0.294	0.284	0.12	-0.072
Plt_242	GP607	0.144	0.281	0.333	0.391	0.222	0.19	0.079	0.09
Plt_243	GP608	0.165	0.257	0.233	0.267	0.15	0.115	0.063	0.082
Plt_244	GP609	0.149	0.262	0.264	0.225	0.217	0.187	0.184	0.152
Plt_245	GP610	0.124	0.316	0.41	0.371	0.286	0.171	0.063	0.053
Plt_246	GP611	0.097	0.361	0.375	0.379	0.229	0.179	0.086	-0.004
Plt_247	GP612	0.047	0.215	0.382	0.341	0.239	0.16	0.157	0.088
Plt_248	GP613	0.068	0.204	0.209	0.244	0.165	0.019	0.01	0.038
Plt_249	GP629	0.163	0.181	0.342	0.314	0.26	0.153	0.117	0.047
Plt_250	GP628	0.122	0.166	0.351	0.43	0.389	0.49	0.452	0.383
Plt_251	GP627	0.159	0.19	0.317	0.386	0.188	0.305	0.217	0.177
Plt_252	GP626	0.159	0.258	0.263	0.332	0.28	0.283	0.303	0.333
Plt_253	GP625	0.174	0.203	0.376	0.214	0.204	0.1	0.085	0.109
Plt_254	GP624	0.172	0.328	0.34	0.44	0.32	0.398	0.349	0.324
Plt_255	GP623	0.177	0.234	0.325	0.321	0.182	0.155	0.122	0.025
Plt_256	GP622	0.182	0.362	0.431	0.484	0.202	0.102	0.071	0.049
Plt_257	GP621	0.181	0.265	0.348	0.319	0.178	0.095	0.133	0.085
Plt_258	GP620	0.162	0.156	0.297	0.334	0.308	0.306	0.3	0.289
Plt_259	GP619	0.168	0.204	0.404	0.284	0.357	0.238	0.279	0.148
Plt_260	GP617	0.164	0.25	0.304	0.404	0.329	0.316	0.29	0.136
Plt_261	GP616	0.159	0.224	0.365	0.386	0.414	0.375	0.344	0.197
Plt_262	GP615	0.154	0.251	0.366	0.344	0.338	0.31	0.31	0.316
Plt_263	GP614	0.157	0.175	0.257	0.284	0.221	0.054	0.049	0.066
