# Supplementary material for: AirMeasurer: open‐source software to quantify static and dynamic traits derived from multiseason aerial phenotyping to empower genetic mapping studies in rice
Source: New Phytol. 2022 Jul 28;236(4):1584–604. doi: 10.1111/nph.18314 (PMC9796158; doi:10.1111/nph.18314)
Supplement: Supplementary file 1 — Dataset S1 The 2019 season AirMeasurer‐measured height values. Dataset S2 The 2020 season AirMeasurer‐measured height values. Dataset S3 The 2019 season AirMeasurer‐estimated seedling number. Dataset S4 The 2019 season dynamic analysis of canopy coverage index. Dataset S5 The 2019 season dynamic analysis of the excess green index. Dataset S6 The 2019 season AirMeasurer‐measured VARI index. Dataset S7 The 2019 season AirMeasurer‐measured NDYI index. Dataset S8 The 2019 season AirMeasurer‐measured ASM index. Dataset S9 The 2019 season dynamic analysis of canopy height. [file NPH-236-1584-s003.zip › Supporting Information Datasets S1-S9/Supporting Information Dataset S9 - 2019 canopy height dynamic anaysis.xlsx]

## Sheet: Sheet1
New Phytologist Supporting Information
Article title: AirMeasurer: open-source software to quantify static and dynamic traits derived from multi-season aerial phenotyping to empower genetic mapping studies in rice
Authors: Gang Sun, Hengyun Lu, Yan Zhao, Jie Zhou, Robert Jackson, Yongchun Wang, Ling-xiang Xu, Ahong Wang, Joshua Colmer, Eric Ober, Qiang Zhao, Bin Han, Ji Zhou
Article acceptance date: 31 May 2022
Supporting Information Datasets S9 - The 2019 season dynamic anaysis of canopy plant height

## Sheet: Supporting Information Dataset 
Dynamic phenotypic analysis of canopy heigth in 2019
Plot_ID	Accession	0 DAS-Max height day (days)	KP1 DAS-Max height growth rate (cm/day)	0 DAS-Max height growth rate day (days))	0 DAS-Max height growth rate (cm/day)
Plt_1	GP015	109	1.011	66	0.807
Plt_2	GP014	103	1.001	67	0.757
Plt_3	GP013	105	0.953	66	0.732
Plt_4	GP012	101	1.088	67	0.789
Plt_5	GP011	93	1.422	66	0.984
Plt_6	GP010	93	1.27	66	0.884
Plt_7	GP009	96	1.48	68	0.971
Plt_8	GP008	85	2.779	64	1.587
Plt_9	GP007	96	2.342	71	1.438
Plt_10	GP005	101	1.881	71	1.283
Plt_11	GP004	95	1.645	68	1.14
Plt_12	GP003	95	2.185	67	1.513
Plt_13	GP002	83	2.142	57	1.47
Plt_14	GP001	90	2.459	66	1.428
Plt_15	GP030	104	1.065	68	0.794
Plt_16	GP029	107	0.909	69	0.689
Plt_17	GP028	115	0.939	69	0.734
Plt_18	GP027	100	1.367	70	0.926
Plt_19	GP026	90	2.169	75	1.057
Plt_20	GP025	97	1.357	68	0.942
Plt_21	GP024	94	1.531	70	0.979
Plt_22	GP023	99	0.96	65	0.716
Plt_23	GP022	104	0.985	71	0.713
Plt_24	GP021	101	1.003	64	0.788
Plt_25	GP020	98	1.021	69	0.732
Plt_26	GP016	97	1.061	71	0.768
Plt_27	GP018	98	1.125	66	0.86
Plt_28	GP017	96	1.148	64	0.874
Plt_29	GP019	99	0.827	65	0.638
Plt_30	GP031	111	0.885	68	0.684
Plt_31	GP032	102	1.168	67	0.874
Plt_32	GP033	100	1.316	75	0.855
Plt_33	GP034	90	2.383	67	1.451
Plt_34	GP035	99	2.437	68	1.684
Plt_35	GP036	99	2.411	73	1.476
Plt_36	GP037	90	2.764	68	1.634
Plt_37	GP038	87	2.328	66	1.408
Plt_38	GP039	96	2.838	79	1.345
Plt_39	GP040	102	1.062	68	0.81
Plt_40	GP041	89	2.604	65	1.459
Plt_41	GP042	97	1.319	67	0.844
Plt_42	GP043	86	2.45	61	1.526
Plt_43	GP044	88	2.122	63	1.429
Plt_44	GP045	95	2.169	67	1.445
Plt_45	GP060	79	2.009	57	1.369
Plt_46	GP059	82	2.178	66	1.269
Plt_47	GP058	95	2.328	66	1.565
Plt_48	GP057	94	2.505	68	1.469
Plt_49	GP056	103	1.874	75	1.158
Plt_50	GP055	92	2.861	79	1.235
Plt_51	GP054	100	1.327	72	0.88
Plt_52	GP053	101	1.02	68	0.741
Plt_53	GP052	101	0.95	65	0.728
Plt_54	GP051	101	0.934	66	0.715
Plt_55	GP050	100	0.978	66	0.749
Plt_56	GP049	102	0.955	65	0.749
Plt_57	GP048	86	1.543	67	0.972
Plt_58	GP047	85	1.926	60	1.316
Plt_59	GP046	72	2.228	58	1.485
Plt_60	GP061	76	2.456	61	1.589
Plt_61	GP062	72	2.508	53	1.723
Plt_62	GP063	87	2.503	69	1.391
Plt_63	GP064	101	1.32	71	0.877
Plt_64	GP065	103	1.351	69	0.959
Plt_65	GP066	115	0.845	66	0.675
Plt_66	GP067	97	2.384	73	1.452
Plt_67	GP068	115	1.109	69	0.868
Plt_68	GP069	98	1.138	67	0.767
Plt_69	GP070	92	1.429	66	0.937
Plt_70	GP071	97	1.231	68	0.812
Plt_71	GP072	101	0.846	59	0.675
Plt_72	GP073	104	0.923	67	0.699
Plt_73	GP074	105	1.486	82	0.881
Plt_74	GP075	91	1.9	67	1.239
Plt_75	GP091	93	1.24	66	0.793
Plt_76	GP090	82	1.606	66	0.905
Plt_77	GP089	94	2.285	71	1.272
Plt_78	GP087	99	1.487	72	0.908
Plt_79	GP086	96	2.301	75	1.229
Plt_80	GP085	101	1.292	67	0.937
Plt_81	GP084	90	2.295	66	1.413
Plt_82	GP083	104	1.367	78	0.853
Plt_83	GP082	102	0.896	70	0.661
Plt_84	GP081	101	1.07	67	0.787
Plt_85	GP080	100	1.036	65	0.821
Plt_86	GP079	103	1.121	71	0.794
Plt_87	GP078	99	1.01	67	0.747
Plt_88	GP077	97	2.608	79	1.309
Plt_89	GP076	106	0.995	68	0.742
Plt_90	GP092	84	1.211	60	0.868
Plt_91	GP093	88	1.248	62	0.859
Plt_92	GP094	86	1.364	64	0.893
Plt_93	GP095	96	1	63	0.712
Plt_94	GP096	95	1.256	67	0.841
Plt_95	GP097	95	1.112	65	0.776
Plt_96	GP098	97	1.197	67	0.835
Plt_97	GP099	96	1.111	64	0.811
Plt_98	GP100	96	0.99	63	0.699
Plt_99	GP101	93	1.003	60	0.749
Plt_100	GP102	100	0.943	66	0.712
Plt_101	GP103	115	1.448	69	1.162
Plt_102	GP104	94	2.365	71	1.391
Plt_103	GP105	104	1.356	74	0.949
Plt_104	GP106	103	0.935	76	0.629
Plt_105	GP121	84	1.318	61	0.9
Plt_106	GP120	98	1.131	68	0.812
Plt_107	GP119	98	1.022	65	0.769
Plt_108	GP118	98	1.142	66	0.826
Plt_109	GP117	83	2.049	71	1.027
Plt_110	GP116	98	1.124	68	0.791
Plt_111	GP115	98	1.404	70	0.932
Plt_112	GP112	89	2.839	72	1.447
Plt_113	GP111	89	1.543	66	0.998
Plt_114	GP110	84	2.205	63	1.344
Plt_115	GP109	105	2.065	69	1.511
Plt_116	GP108	102	0.997	69	0.737
Plt_117	GP107	106	0.883	69	0.661
Plt_118	GP122	105	0.981	69	0.738
Plt_119	GP123	90	1.731	68	1.003
Plt_120	GP124	89	2.695	67	1.598
Plt_121	GP125	97	1.506	66	1.088
Plt_122	GP126	74	1.593	61	0.933
Plt_123	GP127	96	1.161	66	0.811
Plt_124	GP128	98	1.416	68	1.015
Plt_125	GP129	109	0.897	71	0.666
Plt_126	GP130	95	1.055	63	0.796
Plt_127	GP131	95	1.58	69	1.016
Plt_128	GP132	79	1.451	62	0.914
Plt_129	GP134	95	1.327	68	0.886
Plt_130	GP135	93	1.097	63	0.797
Plt_131	GP136	97	0.925	63	0.707
Plt_132	GP503	102	2.046	75	1.265
Plt_133	GP502	82	2.342	65	1.298
Plt_134	GP501	83	1.704	69	0.897
Plt_135	GP500	97	1.649	72	0.992
Plt_136	GP499	74	2.237	61	1.286
Plt_137	GP498	77	2.916	62	1.633
Plt_138	GP497	89	2.03	66	1.186
Plt_139	GP144	92	1.496	68	0.948
Plt_140	GP143	97	0.933	63	0.718
Plt_141	GP142	94	1.208	65	0.868
Plt_142	GP141	86	2.289	66	1.297
Plt_143	GP140	97	1.134	63	0.872
Plt_144	GP139	92	1.428	69	0.892
Plt_145	GP138	90	1.37	66	0.908
Plt_146	GP137	96	1.31	69	0.903
Plt_147	GP504	94	1.856	74	1.019
Plt_148	GP505	87	2.102	74	1.03
Plt_149	GP506	87	2.058	74	0.971
Plt_150	GP507	98	1.547	75	0.857
Plt_151	GP508	89	1.638	66	0.933
Plt_152	GP509	86	1.548	63	0.938
Plt_153	GP510	73	1.417	57	0.928
Plt_154	GP511	93	1.545	64	1.046
Plt_155	GP512	90	2.211	64	1.452
Plt_156	GP514	103	2.503	83	1.154
Plt_157	GP515	115	1.367	78	0.911
Plt_158	GP516	105	2.238	80	1.268
Plt_159	GP517	95	2.387	77	1.289
Plt_160	GP518	99	2.404	80	1.236
Plt_161	GP535	94	2.36	70	1.454
Plt_162	GP533	85	2.177	62	1.371
Plt_163	GP532	90	3.25	72	1.53
Plt_164	GP531	90	2.881	68	1.584
Plt_165	GP530	87	2.952	67	1.6
Plt_166	GP529	101	2.297	73	1.371
Plt_167	GP528	100	1.917	71	1.263
Plt_168	GP527	98	1.861	69	1.246
Plt_169	GP526	98	1.588	67	1.146
Plt_170	GP525	115	1.282	70	0.984
Plt_171	GP524	98	1.793	69	1.197
Plt_172	GP523	87	1.823	64	1.15
Plt_173	GP522	105	1.971	76	1.237
Plt_174	GP521	91	2.566	74	1.331
Plt_175	GP520	102	2.411	86	1.083
Plt_176	GP536	100	2.299	75	1.369
Plt_177	GP537	96	2.394	72	1.423
Plt_178	GP538	88	2.782	66	1.619
Plt_179	GP539	101	1.647	61	1.252
Plt_180	GP540	85	2.46	63	1.594
Plt_181	GP541	99	2.484	71	1.496
Plt_182	GP542	91	1.877	63	1.343
Plt_183	GP543	102	1.844	74	1.192
Plt_184	GP544	95	2.121	75	1.165
Plt_185	GP545	98	1.795	72	1.124
Plt_186	GP546	93	0.997	65	0.676
Plt_187	GP547	78	1.988	64	1.147
Plt_188	GP548	80	1.554	63	0.956
Plt_189	GP549	82	1.336	56	0.978
Plt_190	GP551	79	1.737	64	0.956
Plt_191	GP566	72	1.831	63	1.045
Plt_192	GP565	96	1.64	67	1.079
Plt_193	GP564	92	1.663	65	1.096
Plt_194	GP563	95	1.634	66	1.048
Plt_195	GP562	96	1.335	68	0.878
Plt_196	GP561	92	1.824	67	1.143
Plt_197	GP560	87	2.097	70	1.024
Plt_198	GP559	97	1.613	76	0.91
Plt_199	GP558	93	1.811	72	0.998
Plt_200	GP557	83	1.226	61	0.833
Plt_201	GP556	82	1.328	61	0.879
Plt_202	GP555	94	1.482	77	0.688
Plt_203	GP554	92	1.23	67	0.8
Plt_204	GP553	85	1.251	66	0.775
Plt_205	GP552	88	1.575	73	0.772
Plt_206	GP567	91	1.636	63	1.098
Plt_207	GP568	91	1.544	63	1.059
Plt_208	GP569	95	2.129	69	1.327
Plt_209	GP570	91	2.475	70	1.322
Plt_210	GP571	91	1.431	66	0.896
Plt_211	GP572	91	1.459	66	0.923
Plt_212	GP573	92	1.989	66	1.421
Plt_213	GP574	114	1.842	73	1.286
Plt_214	GP575	101	1.183	63	0.829
Plt_215	GP576	88	2.867	65	1.681
Plt_216	GP578	99	2.638	75	1.455
Plt_217	GP579	91	2.65	77	1.238
Plt_218	GP580	106	1.757	97	0.889
Plt_219	GP581	90	2.069	74	0.979
Plt_220	GP596	77	1.909	65	1.061
Plt_221	GP595	90	1.91	66	1.205
Plt_222	GP594	90	2.284	68	1.338
Plt_223	GP593	93	1.882	70	1.164
Plt_224	GP592	90	1.597	69	0.933
Plt_225	GP591	86	1.825	65	1.063
Plt_226	GP590	93	2.146	71	1.22
Plt_227	GP589	91	1.664	65	1.056
Plt_228	GP588	89	1.776	66	1.09
Plt_229	GP587	94	1.556	66	1.049
Plt_230	GP585	82	2.009	68	1.07
Plt_231	GP584	84	1.773	62	1.127
Plt_232	GP583	101	2.151	78	1.143
Plt_233	GP582	113	1.752	79	1.091
Plt_234	GP597	84	2.432	66	1.3
Plt_235	GP598	84	2.345	68	1.179
Plt_236	GP599	112	1.283	73	0.89
Plt_237	GP601	86	1.783	64	1.064
Plt_238	GP602	87	2.26	68	1.164
Plt_239	GP603	88	2.234	69	1.213
Plt_240	GP605	87	1.949	66	1.117
Plt_241	GP606	85	2.023	66	1.157
Plt_242	GP607	89	2.343	67	1.428
Plt_243	GP608	84	1.94	69	1.025
Plt_244	GP609	94	1.504	76	0.747
Plt_245	GP610	86	1.769	66	1.01
Plt_246	GP611	88	2.345	66	1.286
Plt_247	GP612	83	1.679	68	0.931
Plt_248	GP613	87	2.434	76	1.097
Plt_249	GP629	89	3.151	70	1.855
Plt_250	GP628	113	1.948	71	1.42
Plt_251	GP627	92	3.252	73	1.789
Plt_252	GP626	113	1.938	74	1.34
Plt_253	GP625	90	1.298	64	0.789
Plt_254	GP624	109	1.873	71	1.301
Plt_255	GP623	90	1.579	68	0.952
Plt_256	GP622	90	2.013	68	1.249
Plt_257	GP621	85	1.831	68	1.066
Plt_258	GP620	101	2.358	77	1.308
Plt_259	GP619	101	1.306	69	0.843
Plt_260	GP617	106	2.093	73	1.354
Plt_261	GP616	103	1.571	75	0.936
Plt_262	GP615	105	1.794	77	1.071
Plt_263	GP614	101	2.166	83	0.953
