# Supplementary material for: AirMeasurer: open‐source software to quantify static and dynamic traits derived from multiseason aerial phenotyping to empower genetic mapping studies in rice
Source: New Phytol. 2022 Jul 28;236(4):1584–604. doi: 10.1111/nph.18314 (PMC9796158; doi:10.1111/nph.18314)
Supplement: Supplementary file 1 — Dataset S1 The 2019 season AirMeasurer‐measured height values. Dataset S2 The 2020 season AirMeasurer‐measured height values. Dataset S3 The 2019 season AirMeasurer‐estimated seedling number. Dataset S4 The 2019 season dynamic analysis of canopy coverage index. Dataset S5 The 2019 season dynamic analysis of the excess green index. Dataset S6 The 2019 season AirMeasurer‐measured VARI index. Dataset S7 The 2019 season AirMeasurer‐measured NDYI index. Dataset S8 The 2019 season AirMeasurer‐measured ASM index. Dataset S9 The 2019 season dynamic analysis of canopy height. [file NPH-236-1584-s003.zip › Supporting Information Datasets S1-S9/Supporting Information Dataset S4 - 2019 canopy coverage index dynamic anaysis.xlsx]

## Sheet: Title page
New Phytologist Supporting Information
Article title: AirMeasurer: open-source software to quantify static and dynamic traits derived from multi-season aerial phenotyping to empower genetic mapping studies in rice
Authors: Gang Sun, Hengyun Lu, Yan Zhao, Jie Zhou, Robert Jackson, Yongchun Wang, Ling-xiang Xu, Ahong Wang, Joshua Colmer, Eric Ober, Qiang Zhao, Bin Han, Ji Zhou
Article acceptance date: 31 May 2022
Supporting Information Datasets S4 - The 2019 season dynamic anaysis of canopy coverage index

## Sheet: Supporting Information Dataset 
Dynamic phenotypic analysis of CCI in 2019
Plot_ID	Accession	0 DAS-Max canopy coverage day (days)	KP1 DAS-Max canopy coverage growth rate (%/day)	0 DAS-Max canopy coverage growth day (days)	0 DAS-Max canopy coverage growth rate (%/day)
Plt_1	GP015	78	1.626	53	1.25
Plt_2	GP014	81	1.534	54	1.204
Plt_3	GP013	79	1.521	52	1.234
Plt_4	GP012	81	1.653	56	1.204
Plt_5	GP011	82	1.496	55	1.189
Plt_6	GP010	83	1.524	56	1.175
Plt_7	GP009	78	1.782	55	1.251
Plt_8	GP008	76	1.719	53	1.283
Plt_9	GP007	86	1.822	64	1.134
Plt_10	GP005	83	1.609	58	1.175
Plt_11	GP004	80	1.527	53	1.219
Plt_12	GP003	80	1.435	51	1.218
Plt_13	GP002	72	1.928	51	1.355
Plt_14	GP001	77	2.1	58	1.267
Plt_15	GP030	77	1.697	53	1.267
Plt_16	GP029	78	1.758	55	1.251
Plt_17	GP028	81	1.531	54	1.204
Plt_18	GP027	83	1.662	59	1.175
Plt_19	GP026	82	2.073	62	1.19
Plt_20	GP025	83	1.544	57	1.175
Plt_21	GP024	84	1.531	57	1.161
Plt_22	GP023	84	1.73	61	1.161
Plt_23	GP022	79	2.103	60	1.235
Plt_24	GP021	81	1.542	55	1.204
Plt_25	GP020	82	1.825	60	1.19
Plt_26	GP016	79	2.252	61	1.235
Plt_27	GP018	79	1.615	54	1.234
Plt_28	GP017	80	1.721	56	1.219
Plt_29	GP019	81	1.841	59	1.204
Plt_30	GP031	76	1.705	52	1.283
Plt_31	GP032	80	1.598	55	1.219
Plt_32	GP033	71	2.382	55	1.374
Plt_33	GP034	81	1.786	58	1.204
Plt_34	GP035	81	1.412	52	1.203
Plt_35	GP036	85	1.653	60	1.148
Plt_36	GP037	85	1.663	61	1.148
Plt_37	GP038	83	1.685	59	1.175
Plt_38	GP039	91	2.215	73	1.072
Plt_39	GP040	78	1.642	53	1.25
Plt_40	GP041	80	1.624	55	1.219
Plt_41	GP042	101	1.987	80	0.966
Plt_42	GP043	75	1.695	51	1.3
Plt_43	GP044	79	1.563	53	1.234
Plt_44	GP045	81	1.423	52	1.203
Plt_45	GP060	71	1.898	50	1.374
Plt_46	GP059	76	2.18	58	1.284
Plt_47	GP058	81	1.391	52	1.203
Plt_48	GP057	83	1.712	59	1.175
Plt_49	GP056	86	1.857	65	1.134
Plt_50	GP055	91	2.169	73	1.072
Plt_51	GP054	80	1.914	59	1.219
Plt_52	GP053	76	1.848	54	1.284
Plt_53	GP052	76	1.86	54	1.284
Plt_54	GP051	78	1.856	56	1.251
Plt_55	GP050	81	1.596	55	1.204
Plt_56	GP049	79	1.625	54	1.234
Plt_57	GP048	74	1.881	52	1.318
Plt_58	GP047	75	1.946	55	1.301
Plt_59	GP046	73	1.711	49	1.336
Plt_60	GP061	73	1.858	51	1.336
Plt_61	GP062	66	2.184	48	1.478
Plt_62	GP063	84	1.744	61	1.161
Plt_63	GP064	75	2.392	59	1.301
Plt_64	GP065	85	1.615	60	1.148
Plt_65	GP066	78	2.094	59	1.251
Plt_66	GP067	85	1.647	60	1.148
Plt_67	GP068	82	1.59	56	1.189
Plt_68	GP069	80	1.808	58	1.219
Plt_69	GP070	82	1.7	58	1.19
Plt_70	GP071	84	1.688	60	1.161
Plt_71	GP072	73	1.885	52	1.336
Plt_72	GP073	85	1.623	60	1.148
Plt_73	GP074	85	2.066	66	1.148
Plt_74	GP075	82	1.44	54	1.189
Plt_75	GP091	85	1.702	61	1.148
Plt_76	GP090	77	2.047	57	1.267
Plt_77	GP089	87	1.978	67	1.121
Plt_78	GP087	80	2.42	64	1.22
Plt_79	GP086	91	2.221	73	1.072
Plt_80	GP085	77	1.681	52	1.267
Plt_81	GP084	82	1.425	53	1.189
Plt_82	GP083	83	2.047	64	1.175
Plt_83	GP082	79	1.801	57	1.235
Plt_84	GP081	78	2.037	58	1.251
Plt_85	GP080	79	1.577	53	1.234
Plt_86	GP079	83	1.85	61	1.175
Plt_87	GP078	82	1.616	57	1.189
Plt_88	GP077	97	1.943	76	1.006
Plt_89	GP076	84	1.614	59	1.161
Plt_90	GP092	72	1.831	50	1.355
Plt_91	GP093	81	1.61	56	1.204
Plt_92	GP094	80	1.837	58	1.219
Plt_93	GP095	81	1.824	59	1.204
Plt_94	GP096	82	1.707	58	1.19
Plt_95	GP097	85	1.689	61	1.148
Plt_96	GP098	84	1.503	57	1.161
Plt_97	GP099	81	1.455	53	1.204
Plt_98	GP100	77	2.033	57	1.267
Plt_99	GP101	78	1.576	52	1.25
Plt_100	GP102	77	1.845	55	1.267
Plt_101	GP103	80	1.429	51	1.218
Plt_102	GP104	86	1.666	62	1.134
Plt_103	GP105	84	1.485	56	1.161
Plt_104	GP106	85	2.023	65	1.148
Plt_105	GP121	77	1.676	53	1.267
Plt_106	GP120	82	1.61	57	1.189
Plt_107	GP119	79	1.589	54	1.234
Plt_108	GP118	79	1.637	54	1.235
Plt_109	GP117	87	2.261	70	1.121
Plt_110	GP116	80	1.797	58	1.219
Plt_111	GP115	83	1.473	55	1.175
Plt_112	GP112	89	2.154	71	1.096
Plt_113	GP111	84	1.525	57	1.161
Plt_114	GP110	75	2.167	57	1.301
Plt_115	GP109	82	1.5	55	1.189
Plt_116	GP108	83	1.543	57	1.175
Plt_117	GP107	82	1.559	55	1.189
Plt_118	GP122	72	2.052	52	1.355
Plt_119	GP123	82	1.689	58	1.19
Plt_120	GP124	77	2.278	60	1.267
Plt_121	GP125	80	1.594	55	1.219
Plt_122	GP126	83	2.142	65	1.175
Plt_123	GP127	78	1.681	54	1.25
Plt_124	GP128	78	1.479	50	1.25
Plt_125	GP129	81	1.62	56	1.204
Plt_126	GP130	79	1.508	52	1.234
Plt_127	GP131	83	1.751	60	1.175
Plt_128	GP132	77	1.79	54	1.267
Plt_129	GP134	83	1.74	60	1.175
Plt_130	GP135	85	1.741	61	1.148
Plt_131	GP136	80	1.48	52	1.219
Plt_132	GP503	87	1.842	65	1.121
Plt_133	GP502	85	1.928	64	1.148
Plt_134	GP501	87	2.368	71	1.121
Plt_135	GP500	87	1.948	67	1.121
Plt_136	GP499	85	1.756	62	1.148
Plt_137	GP498	74	2.111	56	1.318
Plt_138	GP497	84	1.588	58	1.161
Plt_139	GP144	84	1.666	60	1.161
Plt_140	GP143	81	1.446	53	1.203
Plt_141	GP142	81	1.496	53	1.204
Plt_142	GP141	81	1.58	55	1.204
Plt_143	GP140	79	1.503	52	1.234
Plt_144	GP139	84	1.787	62	1.161
Plt_145	GP138	78	1.752	55	1.251
Plt_146	GP137	81	1.53	54	1.204
Plt_147	GP504	90	2.045	71	1.084
Plt_148	GP505	92	1.964	72	1.06
Plt_149	GP506	90	2.236	72	1.084
Plt_150	GP507	88	2.24	71	1.109
Plt_151	GP508	86	1.738	63	1.134
Plt_152	GP509	79	1.948	58	1.235
Plt_153	GP510	80	1.893	59	1.219
Plt_154	GP511	80	2.214	63	1.22
Plt_155	GP512	79	1.604	54	1.234
Plt_156	GP514	92	2.413	76	1.06
Plt_157	GP515	82	2.517	67	1.19
Plt_158	GP516	88	2.149	70	1.109
Plt_159	GP517	90	2.067	71	1.084
Plt_160	GP518	90	1.951	70	1.084
Plt_161	GP535	85	1.699	61	1.148
Plt_162	GP533	77	1.683	53	1.267
Plt_163	GP532	85	2.033	65	1.148
Plt_164	GP531	83	1.613	58	1.175
Plt_165	GP530	84	1.547	58	1.161
Plt_166	GP529	87	2.034	68	1.121
Plt_167	GP528	86	1.748	63	1.134
Plt_168	GP527	86	1.672	62	1.134
Plt_169	GP526	81	1.447	53	1.203
Plt_170	GP525	85	1.649	60	1.148
Plt_171	GP524	80	1.571	54	1.219
Plt_172	GP523	77	2.42	61	1.267
Plt_173	GP522	87	1.985	67	1.121
Plt_174	GP521	91	2.109	73	1.072
Plt_175	GP520	97	1.885	75	1.006
Plt_176	GP536	84	1.945	64	1.161
Plt_177	GP537	79	2.009	59	1.235
Plt_178	GP538	83	1.61	58	1.175
Plt_179	GP539	73	1.591	47	1.335
Plt_180	GP540	71	1.802	48	1.374
Plt_181	GP541	85	1.581	59	1.148
Plt_182	GP542	73	1.721	50	1.336
Plt_183	GP543	85	1.699	61	1.148
Plt_184	GP544	86	2.235	69	1.134
Plt_185	GP545	85	1.729	62	1.148
Plt_186	GP546	85	2.244	68	1.148
Plt_187	GP547	85	1.879	64	1.148
Plt_188	GP548	86	2.098	67	1.134
Plt_189	GP549	82	1.625	57	1.189
Plt_190	GP551	82	2.216	64	1.19
Plt_191	GP566	78	2.301	61	1.251
Plt_192	GP565	81	2.293	64	1.204
Plt_193	GP564	85	1.636	60	1.148
Plt_194	GP563	81	1.976	61	1.204
Plt_195	GP562	84	1.73	61	1.161
Plt_196	GP561	87	1.771	64	1.121
Plt_197	GP560	84	2.273	67	1.161
Plt_198	GP559	87	2.061	68	1.121
Plt_199	GP558	89	1.781	66	1.096
Plt_200	GP557	81	2.298	64	1.204
Plt_201	GP556	87	1.631	62	1.121
Plt_202	GP555	97	2.393	81	1.006
Plt_203	GP554	92	2.041	72	1.06
Plt_204	GP553	82	2.964	69	1.19
Plt_205	GP552	93	2.111	74	1.049
Plt_206	GP567	78	2.299	61	1.251
Plt_207	GP568	77	2.221	60	1.267
Plt_208	GP569	83	1.482	55	1.175
Plt_209	GP570	81	1.982	61	1.204
Plt_210	GP571	87	1.692	63	1.121
Plt_211	GP572	84	1.886	63	1.161
Plt_212	GP573	81	1.43	52	1.203
Plt_213	GP574	85	1.694	61	1.148
Plt_214	GP575	82	2.05	63	1.19
Plt_215	GP576	77	1.71	54	1.267
Plt_216	GP578	87	1.94	67	1.121
Plt_217	GP579	91	2.338	74	1.072
Plt_218	GP580	79	5.22	72	1.235
Plt_219	GP581	84	2.758	70	1.161
Plt_220	GP596	82	2.367	66	1.19
Plt_221	GP595	82	1.76	59	1.19
Plt_222	GP594	81	1.934	60	1.204
Plt_223	GP593	81	1.591	55	1.204
Plt_224	GP592	88	1.974	68	1.109
Plt_225	GP591	80	1.885	59	1.219
Plt_226	GP590	84	1.784	62	1.161
Plt_227	GP589	72	1.937	51	1.355
Plt_228	GP588	78	2.227	60	1.251
Plt_229	GP587	82	1.647	57	1.19
Plt_230	GP585	87	1.916	66	1.121
Plt_231	GP584	84	1.698	60	1.161
Plt_232	GP583	90	2.354	74	1.084
Plt_233	GP582	87	2.139	69	1.121
Plt_234	GP597	79	2.22	61	1.235
Plt_235	GP598	82	2.342	66	1.19
Plt_236	GP599	80	1.991	60	1.219
Plt_237	GP601	80	2.06	61	1.22
Plt_238	GP602	82	2.439	66	1.19
Plt_239	GP603	81	2.406	65	1.204
Plt_240	GP605	76	2.279	59	1.284
Plt_241	GP606	76	2.612	61	1.284
Plt_242	GP607	84	1.509	57	1.161
Plt_243	GP608	85	2.286	68	1.148
Plt_244	GP609	90	2.158	72	1.084
Plt_245	GP610	82	2.124	63	1.19
Plt_246	GP611	82	1.76	59	1.19
Plt_247	GP612	87	2.153	69	1.121
Plt_248	GP613	91	2.275	74	1.072
Plt_249	GP629	81	1.834	59	1.204
Plt_250	GP628	83	1.504	56	1.175
Plt_251	GP627	85	1.747	62	1.148
Plt_252	GP626	83	1.655	58	1.175
Plt_253	GP625	70	3.238	58	1.394
Plt_254	GP624	81	1.476	53	1.204
Plt_255	GP623	79	2.428	63	1.235
Plt_256	GP622	78	1.629	53	1.25
Plt_257	GP621	81	2.226	63	1.204
Plt_258	GP620	88	2.096	69	1.109
Plt_259	GP619	87	1.998	67	1.121
Plt_260	GP617	83	1.946	63	1.175
Plt_261	GP616	86	2.199	68	1.134
Plt_262	GP615	78	2.694	64	1.251
Plt_263	GP614	94	2.179	76	1.038
