# Supplementary material for: AirMeasurer: open‐source software to quantify static and dynamic traits derived from multiseason aerial phenotyping to empower genetic mapping studies in rice
Source: New Phytol. 2022 Jul 28;236(4):1584–604. doi: 10.1111/nph.18314 (PMC9796158; doi:10.1111/nph.18314)
Supplement: Supplementary file 1 — Dataset S1 The 2019 season AirMeasurer‐measured height values. Dataset S2 The 2020 season AirMeasurer‐measured height values. Dataset S3 The 2019 season AirMeasurer‐estimated seedling number. Dataset S4 The 2019 season dynamic analysis of canopy coverage index. Dataset S5 The 2019 season dynamic analysis of the excess green index. Dataset S6 The 2019 season AirMeasurer‐measured VARI index. Dataset S7 The 2019 season AirMeasurer‐measured NDYI index. Dataset S8 The 2019 season AirMeasurer‐measured ASM index. Dataset S9 The 2019 season dynamic analysis of canopy height. [file NPH-236-1584-s003.zip › Supporting Information Datasets S1-S9/Supporting Information Dataset S5 - 2019 excess green index dynamic anaysis.xlsx]

## Sheet: Title page
New Phytologist Supporting Information
Article title: AirMeasurer: open-source software to quantify static and dynamic traits derived from multi-season aerial phenotyping to empower genetic mapping studies in rice
Authors: Gang Sun, Hengyun Lu, Yan Zhao, Jie Zhou, Robert Jackson, Yongchun Wang, Ling-xiang Xu, Ahong Wang, Joshua Colmer, Eric Ober, Qiang Zhao, Bin Han, Ji Zhou
Article acceptance date: 31 May 2022
Supporting Information Datasets S5 - The 2019 season dynamic anaysis of excess green index

## Sheet: Supporting Information Dataset 
Dynamic phenotypic analysis of ExG in 2019
Plot_ID	Accession	0 DAS-Max ExG day (days)	KP1 DAS-Max ExG growth rate (%/days)	0 DAS-Max ExG growth day (days)	0 DAS-Max ExG grwoth rate (%/day)
Plt_1	GP015	74	3.813	49	2.939
Plt_2	GP014	81	3.909	55	2.938
Plt_3	GP013	81	3.661	54	2.821
Plt_4	GP012	78	3.754	52	2.93
Plt_5	GP011	75	4.046	51	3.069
Plt_6	GP010	76	3.456	52	2.597
Plt_7	GP009	79	3.258	53	2.515
Plt_8	GP008	72	4.403	52	2.948
Plt_9	GP007	82	3.044	56	2.235
Plt_10	GP005	90	3.449	64	2.33
Plt_11	GP004	81	3.988	56	2.836
Plt_12	GP003	75	3.616	50	2.806
Plt_13	GP002	73	3.936	51	2.805
Plt_14	GP001	78	3.085	55	2.152
Plt_15	GP030	79	3.04	50	2.514
Plt_16	GP029	80	3.628	53	2.776
Plt_17	GP028	79	3.873	53	2.99
Plt_18	GP027	80	3.744	53	2.866
Plt_19	GP026	82	2.585	51	2.152
Plt_20	GP025	77	3.441	50	2.77
Plt_21	GP024	77	3.302	50	2.65
Plt_22	GP023	78	3.744	54	2.685
Plt_23	GP022	81	3.724	55	2.76
Plt_24	GP021	79	4.038	54	2.972
Plt_25	GP020	85	3.903	61	2.628
Plt_26	GP016	88	3.069	62	2.129
Plt_27	GP018	83	3.567	57	2.635
Plt_28	GP017	78	3.463	54	2.526
Plt_29	GP019	81	3.461	57	2.404
Plt_30	GP031	77	3.431	48	2.903
Plt_31	GP032	81	2.962	50	2.492
Plt_32	GP033	77	3.711	52	2.81
Plt_33	GP034	73	4.698	51	3.407
Plt_34	GP035	82	2.818	51	2.355
Plt_35	GP036	79	4.045	53	3.105
Plt_36	GP037	79	4.416	55	3.182
Plt_37	GP038	74	4.32	54	2.879
Plt_38	GP039	81	2.17	54	1.677
Plt_39	GP040	82	3.474	55	2.64
Plt_40	GP041	77	3.57	52	2.752
Plt_41	GP042	87	2.06	62	1.396
Plt_42	GP043	72	4.891	53	3.088
Plt_43	GP044	76	4.501	57	2.694
Plt_44	GP045	76	3.741	52	2.697
Plt_45	GP060	63	3.022	38	2.726
Plt_46	GP059	72	2.929	45	2.488
Plt_47	GP058	77	3.268	49	2.665
Plt_48	GP057	80	2.961	52	2.351
Plt_49	GP056	85	2.865	56	2.235
Plt_50	GP055	77	3.014	53	2.232
Plt_51	GP054	77	2.969	50	2.35
Plt_52	GP053	74	3.038	48	2.418
Plt_53	GP052	76	3.111	50	2.394
Plt_54	GP051	78	3.085	52	2.413
Plt_55	GP050	82	3.053	55	2.314
Plt_56	GP049	80	3.04	52	2.409
Plt_57	GP048	80	3.797	56	2.706
Plt_58	GP047	72	4.028	52	2.688
Plt_59	GP046	69	4.048	49	2.873
Plt_60	GP061	66	4.404	46	3.185
Plt_61	GP062	65	3.674	46	2.664
Plt_62	GP063	75	3.65	53	2.598
Plt_63	GP064	78	3.888	53	2.894
Plt_64	GP065	80	3.581	52	2.846
Plt_65	GP066	73	3.797	51	2.776
Plt_66	GP067	78	3.682	55	2.587
Plt_67	GP068	83	3.702	56	2.74
Plt_68	GP069	74	3.882	52	2.729
Plt_69	GP070	75	3.78	53	2.613
Plt_70	GP071	77	4.274	55	2.961
Plt_71	GP072	69	4.981	51	3.225
Plt_72	GP073	82	3.789	56	2.765
Plt_73	GP074	89	3.253	62	2.29
Plt_74	GP075	77	3.079	53	2.276
Plt_75	GP091	71	3.154	45	2.658
Plt_76	GP090	72	4.211	50	3.024
Plt_77	GP089	75	4.173	56	2.54
Plt_78	GP087	81	3.997	57	2.773
Plt_79	GP086	85	2.757	57	2.089
Plt_80	GP085	74	3.788	47	3.152
Plt_81	GP084	72	4.622	51	3.265
Plt_82	GP083	80	4.18	56	2.934
Plt_83	GP082	79	4.062	54	3.013
Plt_84	GP081	80	3.965	56	2.754
Plt_85	GP080	81	3.839	55	2.842
Plt_86	GP079	86	3.426	60	2.404
Plt_87	GP078	82	3.841	57	2.731
Plt_88	GP077	83	2.761	58	1.945
Plt_89	GP076	81	3.64	56	2.634
Plt_90	GP092	66	4.22	44	3.304
Plt_91	GP093	70	4.563	50	3.133
Plt_92	GP094	72	4.331	52	2.954
Plt_93	GP095	71	3.706	49	2.69
Plt_94	GP096	73	3.865	50	2.939
Plt_95	GP097	71	4.684	51	3.251
Plt_96	GP098	78	3.942	54	2.833
Plt_97	GP099	75	3.987	51	3.009
Plt_98	GP100	70	4.274	51	2.789
Plt_99	GP101	71	4.52	51	3.049
Plt_100	GP102	79	4.021	54	2.982
Plt_101	GP103	83	3.223	54	2.516
Plt_102	GP104	83	4.746	61	2.996
Plt_103	GP105	81	3.568	56	2.591
Plt_104	GP106	83	3.556	57	2.61
Plt_105	GP121	66	3.095	40	2.756
Plt_106	GP120	78	3.817	52	2.97
Plt_107	GP119	81	3.588	52	2.924
Plt_108	GP118	80	3.632	51	2.937
Plt_109	GP117	83	2.085	53	1.687
Plt_110	GP116	80	3.628	54	2.769
Plt_111	GP115	81	3.387	53	2.697
Plt_112	GP112	74	3.125	52	2.245
Plt_113	GP111	80	3.636	53	2.83
Plt_114	GP110	74	4.604	55	2.857
Plt_115	GP109	85	3.179	55	2.523
Plt_116	GP108	81	3.805	57	2.695
Plt_117	GP107	81	2.902	52	2.336
Plt_118	GP122	76	3.104	47	2.665
Plt_119	GP123	73	4.391	52	3.056
Plt_120	GP124	71	4.271	51	2.885
Plt_121	GP125	79	3.79	54	2.847
Plt_122	GP126	72	2.604	48	2.045
Plt_123	GP127	75	3.598	49	2.891
Plt_124	GP128	74	3.656	48	2.979
Plt_125	GP129	78	3.565	53	2.713
Plt_126	GP130	77	3.581	50	2.872
Plt_127	GP131	77	3.763	53	2.724
Plt_128	GP132	69	4.106	49	2.915
Plt_129	GP134	80	3.937	54	2.933
Plt_130	GP135	77	3.465	54	2.448
Plt_131	GP136	77	2.671	43	2.478
Plt_132	GP503	86	2.477	52	2.153
Plt_133	GP502	76	3.135	53	2.242
Plt_134	GP501	76	2.888	52	2.123
Plt_135	GP500	81	4.204	56	3.051
Plt_136	GP499	71	3.791	50	2.641
Plt_137	GP498	70	4.31	52	2.737
Plt_138	GP497	78	4.028	54	2.965
Plt_139	GP144	76	3.652	52	2.679
Plt_140	GP143	75	4.376	51	3.26
Plt_141	GP142	76	3.981	52	2.935
Plt_142	GP141	76	4.073	52	2.99
Plt_143	GP140	77	3.805	52	2.889
Plt_144	GP139	76	3.982	54	2.79
Plt_145	GP138	72	4.703	53	3.06
Plt_146	GP137	78	2.929	50	2.383
Plt_147	GP504	80	1.667	42	1.6
Plt_148	GP505	77	2.776	51	2.178
Plt_149	GP506	78	3.052	55	2.182
Plt_150	GP507	85	3.723	59	2.677
Plt_151	GP508	75	4.188	54	2.754
Plt_152	GP509	73	3.553	52	2.463
Plt_153	GP510	70	3.265	48	2.411
Plt_154	GP511	75	3.267	53	2.276
Plt_155	GP512	75	5.061	56	3.014
Plt_156	GP514	95	2.491	64	1.856
Plt_157	GP515	84	3.013	55	2.339
Plt_158	GP516	85	3.138	59	2.27
Plt_159	GP517	82	3.298	57	2.348
Plt_160	GP518	82	2.62	53	2.076
Plt_161	GP535	78	2.036	41	1.958
Plt_162	GP533	72	4.715	52	3.167
Plt_163	GP532	79	3.947	57	2.594
Plt_164	GP531	77	4.428	55	2.989
Plt_165	GP530	76	3.656	52	2.75
Plt_166	GP529	83	4.417	61	2.768
Plt_167	GP528	85	4.712	62	3.013
Plt_168	GP527	84	4.033	59	2.805
Plt_169	GP526	81	4.09	56	2.963
Plt_170	GP525	90	3.364	61	2.503
Plt_171	GP524	80	4.293	57	2.885
Plt_172	GP523	72	3.305	50	2.367
Plt_173	GP522	86	3.61	59	2.592
Plt_174	GP521	84	2.517	56	1.916
Plt_175	GP520	99	1.437	52	1.356
Plt_176	GP536	84	1.852	46	1.726
Plt_177	GP537	80	3.432	54	2.614
Plt_178	GP538	74	4.221	52	3.045
Plt_179	GP539	72	3.347	45	2.84
Plt_180	GP540	76	3.345	48	2.758
Plt_181	GP541	80	4.371	56	3.122
Plt_182	GP542	74	3.433	48	2.746
Plt_183	GP543	82	3.613	57	2.593
Plt_184	GP544	81	2.969	58	2.012
Plt_185	GP545	83	4.106	59	2.825
Plt_186	GP546	75	3.809	56	2.402
Plt_187	GP547	73	3.763	52	2.613
Plt_188	GP548	77	3.284	54	2.318
Plt_189	GP549	74	4.493	55	2.835
Plt_190	GP551	69	3.518	47	2.699
Plt_191	GP566	66	1.923	36	1.923
Plt_192	GP565	77	2.366	50	1.875
Plt_193	GP564	79	3.538	56	2.441
Plt_194	GP563	74	2.951	48	2.406
Plt_195	GP562	81	3.059	51	2.569
Plt_196	GP561	80	2.339	49	1.993
Plt_197	GP560	79	2.951	54	2.14
Plt_198	GP559	86	3.574	61	2.433
Plt_199	GP558	79	3.969	59	2.423
Plt_200	GP557	75	3.274	55	2.091
Plt_201	GP556	82	2.236	54	1.728
Plt_202	GP555	80	2.135	53	1.667
Plt_203	GP554	80	2.39	56	1.684
Plt_204	GP553	72	2.473	51	1.739
Plt_205	GP552	72	2.122	45	1.773
Plt_206	GP567	64	1.752	31	1.752
Plt_207	GP568	71	2.748	44	2.361
Plt_208	GP569	78	3.626	51	2.88
Plt_209	GP570	77	2.6	48	2.198
Plt_210	GP571	77	2.554	49	2.126
Plt_211	GP572	80	2.68	51	2.21
Plt_212	GP573	79	3.348	52	2.641
Plt_213	GP574	86	4.046	59	2.933
Plt_214	GP575	80	3.045	55	2.177
Plt_215	GP576	77	3.942	55	2.652
Plt_216	GP578	85	3.101	57	2.345
Plt_217	GP579	91	2.77	62	2.014
Plt_218	GP580	83	1.929	55	1.495
Plt_219	GP581	67	2.623	44	2.108
Plt_220	GP596	68	2.275	39	2.119
Plt_221	GP595	77	3.222	53	2.321
Plt_222	GP594	74	2.545	46	2.187
Plt_223	GP593	74	2.438	41	2.289
Plt_224	GP592	80	2.424	48	2.13
Plt_225	GP591	72	3.377	49	2.591
Plt_226	GP590	83	2.706	53	2.196
Plt_227	GP589	67	3.759	43	3.079
Plt_228	GP588	70	3.42	46	2.692
Plt_229	GP587	74	3.588	49	2.759
Plt_230	GP585	78	3.543	54	2.589
Plt_231	GP584	79	3.713	57	2.453
Plt_232	GP583	88	2.843	58	2.166
Plt_233	GP582	84	2.184	52	1.851
Plt_234	GP597	72	3.393	50	2.453
Plt_235	GP598	77	3.356	55	2.278
Plt_236	GP599	84	3.524	56	2.668
Plt_237	GP601	72	2.817	47	2.261
Plt_238	GP602	72	3.282	48	2.524
Plt_239	GP603	78	2.031	47	1.78
Plt_240	GP605	70	3.101	46	2.489
Plt_241	GP606	70	2.996	43	2.603
Plt_242	GP607	75	3.035	46	2.626
Plt_243	GP608	75	1.583	37	1.583
Plt_244	GP609	84	1.432	41	1.432
Plt_245	GP610	74	3.151	49	2.47
Plt_246	GP611	74	3.637	50	2.734
Plt_247	GP612	77	3.569	53	2.579
Plt_248	GP613	76	2.303	49	1.869
Plt_249	GP629	73	2.657	44	2.33
Plt_250	GP628	84	3.52	56	2.724
Plt_251	GP627	78	2.112	43	1.969
Plt_252	GP626	89	2.072	47	1.95
Plt_253	GP625	63	1.889	32	1.889
Plt_254	GP624	79	2.778	42	2.637
Plt_255	GP623	70	2.605	38	2.466
Plt_256	GP622	69	3.156	41	2.874
Plt_257	GP621	70	2.455	38	2.341
Plt_258	GP620	91	1.82	45	1.764
Plt_259	GP619	76	2.4	41	2.284
Plt_260	GP617	82	2.453	45	2.289
Plt_261	GP616	93	2.176	52	1.971
Plt_262	GP615	84	2.229	47	2.052
Plt_263	GP614	84	1.314	37	1.314
