# Supplementary material for: AirMeasurer: open‐source software to quantify static and dynamic traits derived from multiseason aerial phenotyping to empower genetic mapping studies in rice
Source: New Phytol. 2022 Jul 28;236(4):1584–604. doi: 10.1111/nph.18314 (PMC9796158; doi:10.1111/nph.18314)
Supplement: Supplementary file 1 — Dataset S1 The 2019 season AirMeasurer‐measured height values. Dataset S2 The 2020 season AirMeasurer‐measured height values. Dataset S3 The 2019 season AirMeasurer‐estimated seedling number. Dataset S4 The 2019 season dynamic analysis of canopy coverage index. Dataset S5 The 2019 season dynamic analysis of the excess green index. Dataset S6 The 2019 season AirMeasurer‐measured VARI index. Dataset S7 The 2019 season AirMeasurer‐measured NDYI index. Dataset S8 The 2019 season AirMeasurer‐measured ASM index. Dataset S9 The 2019 season dynamic analysis of canopy height. [file NPH-236-1584-s003.zip › Supporting Information Datasets S1-S9/Supporting Information Dataset S3 - 2019 season AirMeasurer seedling assessment.xlsx]

## Sheet: Title page
New Phytologist Supporting Information
Article title: AirMeasurer: open-source software to quantify static and dynamic traits derived from multi-season aerial phenotyping to empower genetic mapping studies in rice
Authors: Gang Sun, Hengyun Lu, Yan Zhao, Jie Zhou, Robert Jackson, Yongchun Wang, Ling-xiang Xu, Ahong Wang, Joshua Colmer, Eric Ober, Qiang Zhao, Bin Han, Ji Zhou
Article acceptance date: 31 May 2022
Supporting Information Datasets S3 - The 2019 season AirMeasurer seedling assessment values

## Sheet: Supporting Information Dataset 
2019 seedling number per plot (261 RILS)
Plot_ID	Accession	Seedling number
Plt_1	GP015	16
Plt_2	GP014	18
Plt_3	GP013	18
Plt_4	GP012	16
Plt_5	GP011	18
Plt_6	GP010	18
Plt_7	GP009	16
Plt_8	GP008	15
Plt_9	GP007	16
Plt_10	GP005	16
Plt_11	GP004	15
Plt_12	GP003	17
Plt_13	GP002	14
Plt_14	GP001	17
Plt_15	GP030	13
Plt_16	GP029	18
Plt_17	GP028	15
Plt_18	GP027	16
Plt_19	GP026	18
Plt_20	GP025	18
Plt_21	GP024	18
Plt_22	GP023	15
Plt_23	GP022	11
Plt_24	GP021	17
Plt_25	GP020	17
Plt_26	GP016	14
Plt_27	GP018	16
Plt_28	GP017	18
Plt_29	GP019	15
Plt_30	GP031	16
Plt_31	GP032	15
Plt_32	GP033	17
Plt_33	GP034	18
Plt_34	GP035	15
Plt_35	GP036	5
Plt_36	GP037	17
Plt_37	GP038	17
Plt_38	GP039	16
Plt_39	GP040	17
Plt_40	GP041	17
Plt_41	GP042	16
Plt_42	GP043	16
Plt_43	GP044	15
Plt_44	GP045	17
Plt_45	GP060	14
Plt_46	GP059	17
Plt_47	GP058	15
Plt_48	GP057	12
Plt_49	GP056	18
Plt_50	GP055	17
Plt_51	GP054	15
Plt_52	GP053	18
Plt_53	GP052	17
Plt_54	GP051	16
Plt_55	GP050	17
Plt_56	GP049	18
Plt_57	GP048	17
Plt_58	GP047	16
Plt_59	GP046	17
Plt_60	GP061	18
Plt_61	GP062	15
Plt_62	GP063	16
Plt_63	GP064	18
Plt_64	GP065	17
Plt_65	GP066	12
Plt_66	GP067	15
Plt_67	GP068	17
Plt_68	GP069	17
Plt_69	GP070	17
Plt_70	GP071	17
Plt_71	GP072	16
Plt_72	GP073	17
Plt_73	GP074	14
Plt_74	GP075	15
Plt_75	GP091	17
Plt_76	GP090	17
Plt_77	GP089	18
Plt_78	GP087	18
Plt_79	GP086	14
Plt_80	GP085	18
Plt_81	GP084	16
Plt_82	GP083	17
Plt_83	GP082	15
Plt_84	GP081	17
Plt_85	GP080	17
Plt_86	GP079	11
Plt_87	GP078	15
Plt_88	GP077	16
Plt_89	GP076	14
Plt_90	GP092	16
Plt_91	GP093	18
Plt_92	GP094	16
Plt_93	GP095	16
Plt_94	GP096	16
Plt_95	GP097	18
Plt_96	GP098	18
Plt_97	GP099	15
Plt_98	GP100	15
Plt_99	GP101	15
Plt_100	GP102	17
Plt_101	GP103	17
Plt_102	GP104	17
Plt_103	GP105	17
Plt_104	GP106	18
Plt_105	GP121	16
Plt_106	GP120	15
Plt_107	GP119	18
Plt_108	GP118	18
Plt_109	GP117	15
Plt_110	GP116	6
Plt_111	GP115	17
Plt_112	GP112	18
Plt_113	GP111	17
Plt_114	GP110	18
Plt_115	GP109	17
Plt_116	GP108	15
Plt_117	GP107	16
Plt_118	GP122	18
Plt_119	GP123	16
Plt_120	GP124	15
Plt_121	GP125	15
Plt_122	GP126	15
Plt_123	GP127	15
Plt_124	GP128	18
Plt_125	GP129	12
Plt_126	GP130	12
Plt_127	GP131	17
Plt_128	GP132	17
Plt_129	GP134	17
Plt_130	GP135	17
Plt_131	GP136	16
Plt_132	GP503	15
Plt_133	GP502	17
Plt_134	GP501	16
Plt_135	GP500	16
Plt_136	GP499	18
Plt_137	GP498	14
Plt_138	GP497	15
Plt_139	GP144	17
Plt_140	GP143	17
Plt_141	GP142	16
Plt_142	GP141	13
Plt_143	GP140	13
Plt_144	GP139	17
Plt_145	GP138	17
Plt_146	GP137	16
Plt_147	GP504	18
Plt_148	GP505	17
Plt_149	GP506	18
Plt_150	GP507	14
Plt_151	GP508	16
Plt_152	GP509	18
Plt_153	GP510	12
Plt_154	GP511	16
Plt_155	GP512	17
Plt_156	GP514	18
Plt_157	GP515	18
Plt_158	GP516	8
Plt_159	GP517	17
Plt_160	GP518	18
Plt_161	GP535	17
Plt_162	GP533	18
Plt_163	GP532	12
Plt_164	GP531	16
Plt_165	GP530	14
Plt_166	GP529	17
Plt_167	GP528	18
Plt_168	GP527	18
Plt_169	GP526	15
Plt_170	GP525	16
Plt_171	GP524	16
Plt_172	GP523	16
Plt_173	GP522	18
Plt_174	GP521	17
Plt_175	GP520	13
Plt_176	GP536	9
Plt_177	GP537	9
Plt_178	GP538	17
Plt_179	GP539	16
Plt_180	GP540	18
Plt_181	GP541	18
Plt_182	GP542	16
Plt_183	GP543	14
Plt_184	GP544	17
Plt_185	GP545	17
Plt_186	GP546	14
Plt_187	GP547	18
Plt_188	GP548	16
Plt_189	GP549	17
Plt_190	GP551	16
Plt_191	GP566	18
Plt_192	GP565	17
Plt_193	GP564	18
Plt_194	GP563	15
Plt_195	GP562	17
Plt_196	GP561	16
Plt_197	GP560	16
Plt_198	GP559	15
Plt_199	GP558	18
Plt_200	GP557	15
Plt_201	GP556	17
Plt_202	GP555	17
Plt_203	GP554	13
Plt_204	GP553	17
Plt_205	GP552	17
Plt_206	GP567	16
Plt_207	GP568	17
Plt_208	GP569	16
Plt_209	GP570	18
Plt_210	GP571	18
Plt_211	GP572	12
Plt_212	GP573	18
Plt_213	GP574	16
Plt_214	GP575	8
Plt_215	GP576	18
Plt_216	GP578	14
Plt_217	GP579	17
Plt_218	GP580	16
Plt_219	GP581	17
Plt_220	GP596	13
Plt_221	GP595	16
Plt_222	GP594	17
Plt_223	GP593	15
Plt_224	GP592	15
Plt_225	GP591	18
Plt_226	GP590	17
Plt_227	GP589	18
Plt_228	GP588	15
Plt_229	GP587	17
Plt_230	GP585	15
Plt_231	GP584	14
Plt_232	GP583	1
Plt_233	GP582	14
Plt_234	GP597	17
Plt_235	GP598	16
Plt_236	GP599	13
Plt_237	GP601	10
Plt_238	GP602	11
Plt_239	GP603	NAN
Plt_240	GP605	NAN
Plt_241	GP606	NAN
Plt_242	GP607	NAN
Plt_243	GP608	NAN
Plt_244	GP609	NAN
Plt_245	GP610	NAN
Plt_246	GP611	NAN
Plt_247	GP612	17
Plt_248	GP613	NAN
Plt_249	GP629	NAN
Plt_250	GP628	NAN
Plt_251	GP627	10
Plt_252	GP626	11
Plt_253	GP625	NAN
Plt_254	GP624	NAN
Plt_255	GP623	8
Plt_256	GP622	NAN
Plt_257	GP621	NAN
Plt_258	GP620	NAN
Plt_259	GP619	NAN
Plt_260	GP617	NAN
Plt_261	GP616	1
Plt_262	GP615	NAN
Plt_263	GP614	NAN
