# Supplementary material for: AirMeasurer: open‐source software to quantify static and dynamic traits derived from multiseason aerial phenotyping to empower genetic mapping studies in rice
Source: New Phytol. 2022 Jul 28;236(4):1584–604. doi: 10.1111/nph.18314 (PMC9796158; doi:10.1111/nph.18314)
Supplement: Supplementary file 1 — Dataset S1 The 2019 season AirMeasurer‐measured height values. Dataset S2 The 2020 season AirMeasurer‐measured height values. Dataset S3 The 2019 season AirMeasurer‐estimated seedling number. Dataset S4 The 2019 season dynamic analysis of canopy coverage index. Dataset S5 The 2019 season dynamic analysis of the excess green index. Dataset S6 The 2019 season AirMeasurer‐measured VARI index. Dataset S7 The 2019 season AirMeasurer‐measured NDYI index. Dataset S8 The 2019 season AirMeasurer‐measured ASM index. Dataset S9 The 2019 season dynamic analysis of canopy height. [file NPH-236-1584-s003.zip › Supporting Information Datasets S1-S9/Supporting Information Dataset S1 - 2019 season AirMeasurer height values.xlsx]

## Sheet: Title page
New Phytologist Supporting Information
Article title: AirMeasurer: open-source software to quantify static and dynamic traits derived from multi-season aerial phenotyping to empower genetic mapping studies in rice
Authors: Gang Sun, Hengyun Lu, Yan Zhao, Jie Zhou, Robert Jackson, Yongchun Wang, Ling-xiang Xu, Ahong Wang, Joshua Colmer, Eric Ober, Qiang Zhao, Bin Han, Ji Zhou
Article acceptance date: 31 May 2022
Supporting Information Datasets S1 - The 2019 season AirMeasurer-measured height values

## Sheet: Supporting Information Dataset 
AirMeasurer height measurements of the 261 rice landeaces between 20th July and 8th October 2019 (254 overlapped landraces used in genetic mapping)
Plot_ID	Accession	Height_1	Height_2	Height_3	Height_4	Height_5	Height_6	Height_7	Height_8
Plt_1	GP015	13	31.5	60.4	69.1	84.2	88.3	89.7	84.2
Plt_2	GP014	11.9	27.5	51.4	65.6	76.1	77	77.2	70.8
Plt_3	GP013	12	23.1	49.2	65.7	74.8	76.7	78	68.8
Plt_4	GP012	12	18.2	52	66.7	78.6	79.3	80.6	72.8
Plt_5	GP011	13.1	24.3	58.6	71	88.8	91.7	86.9	73.9
Plt_6	GP010	13.7	23.5	48.9	59.7	81.4	79	76.5	65.5
Plt_7	GP009	10.1	15.8	57.7	63.5	99	84.4	81.9	66.9
Plt_8	GP008	16.3	25.7	89.9	115.9	134	64.8	100.4	44.5
Plt_9	GP007	14.3	13.1	80.7	99.7	140	132.6	132.6	122.3
Plt_10	GP005	13.3	34.9	65.8	77	124.9	126.2	129.4	100.8
Plt_11	GP004	12.4	31.4	67.4	73.6	108.9	104.2	102.3	93.6
Plt_12	GP003	15.8	45	91.8	97.5	148.6	133	135.6	118.3
Plt_13	GP002	17.1	53.8	106.7	118.7	116.5	55.8	39.7	66
Plt_14	GP001	14.2	30.9	89.6	86.7	138	72.7	68.5	29.7
Plt_15	GP030	11.3	19.8	52.5	60.8	76.2	83.8	81.9	71.7
Plt_16	GP029	12.7	18.3	38.7	56	65.9	71.2	74.9	67.6
Plt_17	GP028	14.6	20.1	45.7	67.4	81.9	82.6	84.1	85
Plt_18	GP027	10	16.6	51	73.9	91.1	92.9	90.5	84.4
Plt_19	GP026	8.5	17.4	14.4	57.1	96.8	87.7	84.4	79.5
Plt_20	GP025	11.3	23.8	53.6	67.7	91.1	91	87.2	80.1
Plt_21	GP024	9	16.9	49.4	59.4	92.2	87.7	84.8	77.4
Plt_22	GP023	12	18.5	52.8	53.4	65.4	73.6	68.1	57.3
Plt_23	GP022	11.2	14.9	39.8	50.2	61.2	75.8	73.8	65.5
Plt_24	GP021	12.7	28.4	55.9	63.5	75	83.2	79.2	71.5
Plt_25	GP020	8	22.9	43	43.5	69.7	72.2	71.9	66.5
Plt_26	GP016	10.6	28	43.9	36.8	71.5	75.2	74	68.4
Plt_27	GP018	13.9	34	59.4	60.6	84	84.2	83.5	76.4
Plt_28	GP017	13.3	34.2	56.5	56.2	83.5	81.9	80.6	64.1
Plt_29	GP019	8.6	24.1	45.3	47.7	62.9	62.8	59.8	56.5
Plt_30	GP031	9	20.7	50.7	57.2	72.2	73.1	75.2	72.4
Plt_31	GP032	14.9	25.8	60.2	71.7	84.5	89.9	87.6	80.3
Plt_32	GP033	11.6	14.7	40.9	53.2	85.8	81.8	84.6	79.8
Plt_33	GP034	14.7	24.5	85.2	98.6	137.5	100.6	105.8	67.8
Plt_34	GP035	13.6	51.9	95.1	119.9	165.9	163.4	164.5	120.8
Plt_35	GP036	10.3	18.5	70.7	91.9	138.1	147.6	140.4	122.7
Plt_36	GP037	16	18.4	85.7	99.6	158.4	94.6	87.9	112.6
Plt_37	GP038	15.7	19.9	80.3	96.8	124.1	81.6	93.3	78
Plt_38	GP039	15.4	10.2	55.6	47.3	125.3	122.8	119	104.7
Plt_39	GP040	12.8	28.2	46.8	50.7	70.7	86.3	87.3	64.9
Plt_40	GP041	11.7	35	68.8	83.5	145	44.7	31.6	55.1
Plt_41	GP042	4.2	14.2	69.1	59.8	78.9	78	77.4	43.7
Plt_42	GP043	16.2	47.9	97.5	115.6	137.6	62.2	44.4	23.7
Plt_43	GP044	16.9	47.8	78.9	96.6	129.2	102.2	109.4	56.2
Plt_44	GP045	12.5	46.3	76.2	81.3	136.4	131.7	127.1	73.1
Plt_45	GP060	5.9	56.8	103.3	104.9	95.5	70.1	67.6	39.7
Plt_46	GP059	6.3	16.8	85	88.5	89.3	97.3	111.5	57.7
Plt_47	GP058	12.5	45	91.9	113.6	153.7	138.8	132.8	96.5
Plt_48	GP057	12.5	19.9	81.8	101.2	139.3	123	124.2	71.8
Plt_49	GP056	11.6	6.4	65.4	76.5	105.9	120.1	121.5	112.7
Plt_50	GP055	10.3	14.1	10.6	56.6	114.3	109.8	103.8	99.8
Plt_51	GP054	11.7	17.9	42.2	47.7	70.4	102.3	84.4	66.6
Plt_52	GP053	11.9	17.1	44.3	56	68.5	78.7	71.3	65.8
Plt_53	GP052	12.6	24.9	48.6	59.3	67.1	77.8	71.6	64.7
Plt_54	GP051	12.3	21.4	47.5	50.9	63.9	76.6	70.5	61.3
Plt_55	GP050	12.7	27	43.7	54.9	69.6	78.2	71.4	62.3
Plt_56	GP049	14	29.4	48.6	59.1	70.2	78.9	73	61.8
Plt_57	GP048	11	24.7	50.5	59.9	69.4	79.3	76.6	61.5
Plt_58	GP047	15.4	42.1	85.4	104.2	113.9	81.4	59	49.6
Plt_59	GP046	13.6	47.2	105.4	111	89.5	104.6	95.5	55.5
Plt_60	GP061	8	56.1	109.2	123.2	117.9	110.5	111.3	72.9
Plt_61	GP062	15.1	63.6	124.2	131.8	95.9	40.9	36.3	48.8
Plt_62	GP063	11.2	14.1	82.2	101.5	126.4	99.6	112.9	64
Plt_63	GP064	7.2	12.7	52.8	66.7	83.6	89.6	91.7	79.3
Plt_64	GP065	9.5	16.5	65.2	72.4	89.9	97.6	100.4	90
Plt_65	GP066	12.7	18.2	51.1	60.8	65.2	68.2	66.5	79.2
Plt_66	GP067	15.1	17.3	72.7	84.6	140.8	133.6	136.3	125.2
Plt_67	GP068	14.3	28.7	52.9	65.2	79.3	88.5	80.5	102.3
Plt_68	GP069	12	17	44.4	64.4	73.2	75.6	70.8	49.9
Plt_69	GP070	13.1	24.8	54.7	65	83.1	83	78.5	49.5
Plt_70	GP071	9.7	17.9	43.6	54.6	76.4	78.1	72.7	47.9
Plt_71	GP072	11.1	30.1	51.4	69.1	65.2	69	63.3	30.5
Plt_72	GP073	7.2	22.6	46	58.8	63.8	73.1	71	61.9
Plt_73	GP074	5.9	14.3	27	40.8	54.3	88.1	91.5	65.6
Plt_74	GP075	8.9	34.8	63	71.3	132.4	68.3	63.4	69.1
Plt_75	GP091	3.7	15	50	65.6	75	67.9	68	39.9
Plt_76	GP090	4.2	15.1	47.8	73.8	73.3	70.2	67.2	42.1
Plt_77	GP089	13.1	13.9	77.7	95.8	119.9	112.1	96.8	74.3
Plt_78	GP087	7.1	15.2	41	62.5	88.9	90.5	83	66.4
Plt_79	GP086	8.7	15	59.4	67	117.5	112.4	109.7	99
Plt_80	GP085	8.8	26.7	61.2	65.5	88.1	95	93.2	76.1
Plt_81	GP084	14	30.4	70.3	96.3	134	104.7	101.3	55.8
Plt_82	GP083	11.8	16	34.3	41.2	67.6	92.4	87.3	75.1
Plt_83	GP082	8.3	19.7	37.5	37.3	52.5	71.3	64.2	54.3
Plt_84	GP081	11.1	22	56.8	60.3	72.8	80.8	77.3	64.8
Plt_85	GP080	15.6	34.1	53.1	60.2	79.2	85.4	81.9	79.2
Plt_86	GP079	9.6	22.7	43.5	54.4	71.6	82.6	78.1	73.1
Plt_87	GP078	8.9	26.1	49.8	47.9	69	76.2	72.2	66.6
Plt_88	GP077	10	20.9	38.6	42.7	125.4	121.8	124.8	109
Plt_89	GP076	3.8	25.5	49.7	61.8	68	80.8	82.3	76.9
Plt_90	GP092	7.8	35.2	59.5	68.4	70.1	71	65.6	48.4
Plt_91	GP093	8.2	27.1	52.6	69.1	73.6	76	72.7	42.2
Plt_92	GP094	9.9	21.1	53.7	71.1	73.7	77.8	74.3	47.2
Plt_93	GP095	8	16.8	54.9	65.5	66.4	68.1	58.1	42.2
Plt_94	GP096	4.8	18.6	58.7	58.2	77.9	77.3	71.5	64.3
Plt_95	GP097	4.8	19.5	55.7	54.9	70.6	71.9	65.8	55.5
Plt_96	GP098	7.5	17.1	60.9	57.7	76.9	81.7	74.1	73.8
Plt_97	GP099	8.4	24.4	60.1	57.5	75.7	76	71.2	62
Plt_98	GP100	9.5	16	61.4	51.3	64.7	63.4	53.9	32.9
Plt_99	GP101	10.6	27	52.4	52.7	68.2	64.3	57.5	28.9
Plt_100	GP102	10	21.8	49	51.5	69.3	70.5	73.5	65.2
Plt_101	GP103	19.6	46.5	83.6	92.9	127.7	127.2	131.8	136
Plt_102	GP104	10.8	28.3	61.5	83.4	139.7	111.3	106.6	108.1
Plt_103	GP105	8.9	27.3	51.1	55.6	68.4	106	96.1	83.4
Plt_104	GP106	3.6	21.2	28.3	33.5	61	60.7	67	57.5
Plt_105	GP121	6.3	32.5	55.5	71.9	73.7	70	62.4	43.1
Plt_106	GP120	7.6	23.6	47.2	55.5	77.2	81.4	78.3	75.7
Plt_107	GP119	8.2	30.5	48.4	57.4	73.6	77.9	75.1	71.4
Plt_108	GP118	8.4	21.2	57.1	65.3	79	82.1	78.8	78.1
Plt_109	GP117	6.6	9.6	59.1	76.5	85.6	74.1	76.8	69.5
Plt_110	GP116	8.8	16.4	55.2	58.9	74.5	78	73.3	74
Plt_111	GP115	9.9	15.6	57.4	65.6	86.6	93.7	84.1	84.5
Plt_112	GP112	13.6	8.5	65.7	87.3	126	107.3	108.2	95.8
Plt_113	GP111	12.5	25.5	57.2	63.7	87.3	76.4	72.8	67.6
Plt_114	GP110	14.1	21.2	85.7	101.4	110.7	63.2	51.7	35.1
Plt_115	GP109	17.7	50.2	90.3	104.5	140.7	154.1	162.4	135.1
Plt_116	GP108	9.7	27.2	42.6	48	68.4	74.7	69.1	65.7
Plt_117	GP107	3.2	29.5	32	50.7	62.6	63	67.1	63.7
Plt_118	GP122	5.4	28.1	48.1	51.1	71.5	78.1	79.6	78
Plt_119	GP123	6.9	15.8	51.9	53.2	86.6	71.5	64.6	46.4
Plt_120	GP124	16.8	17.6	100	125.6	143.9	127.3	129.5	51.3
Plt_121	GP125	13.5	32.8	64.1	72.4	105.5	103.9	97.1	84.6
Plt_122	GP126	7.7	15	67	68.1	55.5	52.8	42.7	34
Plt_123	GP127	8	16.3	56.2	61	75.9	78.1	69.1	68.9
Plt_124	GP128	11.4	29	64.6	72.4	98.5	100.1	95.2	99.6
Plt_125	GP129	8.6	15.3	41.7	51	62.9	69.7	73.7	72.4
Plt_126	GP130	11.1	26.3	57.9	65.9	75	76.7	70.5	71.9
Plt_127	GP131	9.2	23.5	57.4	66.3	96.3	91.9	85.2	77.6
Plt_128	GP132	7.1	21.2	61	73.1	71.1	63.8	55.9	46
Plt_129	GP134	7.5	17.6	55.2	66.5	86.1	79.9	75.6	73.8
Plt_130	GP135	9.4	27.8	56.5	62.4	74	71.6	65.5	58
Plt_131	GP136	3.2	33.5	51.5	52.5	68.7	68.6	68.8	66.2
Plt_132	GP503	7	11.9	70.1	72.7	111.6	133.8	128.7	124.3
Plt_133	GP502	10.6	18.3	69.1	96.5	82.9	77.9	72.4	64
Plt_134	GP501	11.5	15.4	20.4	73.1	65.8	64.5	60.5	59.3
Plt_135	GP500	9.3	11.2	56	69.1	94.4	95.7	89.3	89.8
Plt_136	GP499	16.6	16.7	91.8	91.3	86.9	62	61	51.9
Plt_137	GP498	17.1	20.1	102.2	127.9	105.2	89.8	71.1	54.2
Plt_138	GP497	10.8	14.6	61.2	76.5	111.5	60.7	46	57.9
Plt_139	GP144	11.4	16.6	55.4	69.3	84.9	84.3	77.4	76.6
Plt_140	GP143	11	25.9	55.1	57.3	67.5	72	65.8	69.9
Plt_141	GP142	11	29.8	54.1	65.6	83	78.8	76.1	76.9
Plt_142	GP141	5.2	25.6	70.1	93.9	113.6	82.9	78.8	27.7
Plt_143	GP140	11.4	35.8	61.7	74.2	85.6	85.5	80.3	81.7
Plt_144	GP139	7.1	11.9	49.2	66.7	82.1	77.3	75.9	69.4
Plt_145	GP138	8	26.1	50.7	67.1	82.3	77.2	75.7	72.5
Plt_146	GP137	5.8	31.5	43.2	49.1	87.9	82.5	82.2	76.5
Plt_147	GP504	7.3	13.3	35.4	58.2	95.2	93.2	91.4	74.6
Plt_148	GP505	7.5	15.8	21.1	71.8	88.7	85.6	80.6	79.2
Plt_149	GP506	12.5	15.2	8	62.6	80.5	78.2	72.2	62
Plt_150	GP507	7.1	13.1	26.6	57.6	84	85.1	77.8	73.4
Plt_151	GP508	11.4	15.1	60.6	72.1	84.2	65.2	53.1	33.2
Plt_152	GP509	12.5	16.6	63.6	74.9	79.8	59.6	48.5	20.3
Plt_153	GP510	19.3	20	64.7	64.8	64.4	55.6	50.7	13.9
Plt_154	GP511	15.1	11.5	80.4	88.5	96.6	88.3	83.1	66.6
Plt_155	GP512	14.6	41	84.9	109.2	131.9	116.6	107.2	75.1
Plt_156	GP514	6.5	13.4	4.5	46.2	110.8	117.9	116.5	109.8
Plt_157	GP515	8.5	16.1	41	55.2	86.4	101	101.7	104.5
Plt_158	GP516	8.9	11.5	51.1	68.2	106.3	129.6	129.8	125.1
Plt_159	GP517	12.9	21.7	30.6	55	123.1	117.9	112.8	111.4
Plt_160	GP518	6.2	11.2	41.3	53.4	120.9	117.6	112.2	113.8
Plt_161	GP535	4.1	20	86.8	92.2	133.4	129.5	121.6	108.1
Plt_162	GP533	15.6	26.1	100	113.9	115.5	88.8	63.5	51.8
Plt_163	GP532	13.6	14.5	65.1	88.8	147.4	100.2	118.3	23.7
Plt_164	GP531	13.8	15.9	86.3	108.1	143.8	114.3	91.2	51.2
Plt_165	GP530	15.7	18.6	90.9	115.8	141.2	99.6	78.2	13
Plt_166	GP529	19.3	14.3	76.2	89.4	119.9	138.8	128.4	74.3
Plt_167	GP528	14.3	16.7	74.7	84.6	117.4	127	122	113.1
Plt_168	GP527	19.5	19.1	78	91.2	119.9	121	117	106.2
Plt_169	GP526	13.4	36.5	70.8	88	113.8	111.2	111	107.3
Plt_170	GP525	14.7	25.7	70.2	85.4	108.7	112.2	119.1	113.9
Plt_171	GP524	12	26.6	64	83.4	115.2	116.9	110.4	97.6
Plt_172	GP523	18.3	9.9	78.2	95.2	99.9	79.2	68.6	51.8
Plt_173	GP522	16.6	11.9	66.3	76.7	115	126.7	132.4	121
Plt_174	GP521	13.6	12.1	56.8	92	123.5	112.6	109.3	109.5
Plt_175	GP520	5.4	3.2	25.8	43.5	102.1	107.9	106.9	109.4
Plt_176	GP536	6.8	11.8	65.4	81.9	127.9	139.6	132.3	122.6
Plt_177	GP537	15	15.5	69	76.2	134.6	131.3	121.6	104.1
Plt_178	GP538	16.4	28.7	98.5	118.7	145.5	112.7	108.9	31.3
Plt_179	GP539	16.7	50.8	98.6	121.9	117.8	126.5	113.8	42.5
Plt_180	GP540	16	46.1	96.6	127.1	138.2	122.6	106.2	73.3
Plt_181	GP541	14.7	22.5	68.3	89	143	143.4	129.1	64.1
Plt_182	GP542	16.6	47	86.5	106	126.9	110.6	104.4	98.4
Plt_183	GP543	16.6	15	59.2	74.2	107.1	123.8	122.5	110.1
Plt_184	GP544	14.4	9.4	42.8	65.3	112.7	104.8	100.5	97.5
Plt_185	GP545	14.4	19.1	53.2	69.4	107.8	107.9	101.3	90.1
Plt_186	GP546	8.7	19	46.1	55	63.9	59.3	53.2	49.6
Plt_187	GP547	14.7	16.6	75.9	87.4	84.7	73.4	69.6	53.3
Plt_188	GP548	14.9	20.7	57.5	75.1	73.5	61.8	60.2	50.3
Plt_189	GP549	14.6	36.9	60.5	73.1	63.8	54.8	48.7	55
Plt_190	GP551	4.9	13	57.8	77.5	73.3	63.1	57.2	33.2
Plt_191	GP566	5.5	13.5	72.5	73.6	69.1	71.3	62.8	52.9
Plt_192	GP565	13	7.9	85	89.5	100.6	100.5	95.4	72.9
Plt_193	GP564	13.2	22.7	72.7	83.4	100.7	93.6	85.2	63.4
Plt_194	GP563	8.4	15.1	70.1	85.5	97.6	95.1	76.6	52.3
Plt_195	GP562	2.3	14.3	57.2	65.5	82.6	83	72	70.4
Plt_196	GP561	8.5	19	82.3	95.4	106.6	97.5	88	65.8
Plt_197	GP560	11	14.3	47	65.3	88.6	64.4	51.8	26.6
Plt_198	GP559	11.7	15.8	31.1	40.1	86.6	86.2	76.8	73.7
Plt_199	GP558	10	13.2	44.8	56.2	95	81.6	75.7	64.4
Plt_200	GP557	14.1	20.7	54	66.8	68.3	61.7	55.1	42.9
Plt_201	GP556	16.2	23.3	45.1	69	66	55.7	48.4	39.5
Plt_202	GP555	11.3	9.3	18.9	22.9	64.1	57.8	52.3	37.9
Plt_203	GP554	18.4	21	45.7	49	76.1	61.9	59.7	50.8
Plt_204	GP553	13	22.6	24.6	57.9	63.2	58.9	53.1	42.6
Plt_205	GP552	2.7	7.2	21.6	56.2	68.2	63.3	60.3	51.3
Plt_206	GP567	5.4	21.4	90.1	91.9	100.7	84	81.1	58.4
Plt_207	GP568	10.7	18.7	82.5	85.6	93.7	87.6	77.6	62
Plt_208	GP569	9.7	22	73.1	77	123.7	122.8	107.6	74.1
Plt_209	GP570	2	13.9	63.5	73.1	120.2	96	63.8	68.4
Plt_210	GP571	2.7	15.3	64.4	69	81.1	74.7	65.5	55.7
Plt_211	GP572	5.5	14	60.2	70	84.4	73.5	63.6	58.1
Plt_212	GP573	18	48.3	89.9	109.8	140.1	116.6	123.4	131.5
Plt_213	GP574	14.2	13.2	81.1	97.2	140.1	133.2	130.4	146.4
Plt_214	GP575	18.7	13.9	59.1	73	68.6	78.8	55.4	34
Plt_215	GP576	17.8	41.2	81.6	110	160.4	80.3	89	32.8
Plt_216	GP578	16.1	6.9	65.5	94.9	137.9	145.1	137.4	112.1
Plt_217	GP579	10.8	11.7	35.2	72.1	112	108.9	100.7	98.3
Plt_218	GP580	2.8	10.3	24.5	41.8	48.2	91.5	92.3	91
Plt_219	GP581	3.1	11.3	27.6	57.8	88.4	79.5	78.6	40.1
Plt_220	GP596	5.2	13.3	77.2	77.3	78	69.2	63.6	51.5
Plt_221	GP595	5.5	22.2	77.7	89.3	107.8	96.5	85.3	69.5
Plt_222	GP594	4	13.6	77.5	95	122.3	97.7	87.2	74
Plt_223	GP593	2.7	25.4	61	71.2	108.2	100.9	88.9	88.7
Plt_224	GP592	6.7	13.9	55.8	73.5	85	78.7	66.7	68.4
Plt_225	GP591	6.4	16.6	62.4	76.1	84.6	66.2	54.4	39
Plt_226	GP590	1.8	14.6	57.8	66.4	115	98.8	85.4	81.4
Plt_227	GP589	2.6	32.9	60.3	79.9	95.8	89.8	75.4	47.1
Plt_228	GP588	3.9	13.7	72.7	87.7	96	87.5	74.7	59.7
Plt_229	GP587	8.2	23.9	66.4	81.8	96.6	96.6	86.4	79
Plt_230	GP585	5.8	20.1	58.9	81	82.5	72.4	68.6	58
Plt_231	GP584	8.4	27	60.4	75.5	68.7	66.5	59.1	50.9
Plt_232	GP583	9.7	12.9	36.8	64.9	108	118.3	111.2	100.2
Plt_233	GP582	7.2	3.5	57.3	70.4	111.7	117.5	109.3	120
Plt_234	GP597	4.2	14.6	68.9	86.4	90	64	52.5	53.6
Plt_235	GP598	3.8	9.4	66.3	86.8	97.2	47.5	35.1	42.1
Plt_236	GP599	1.7	13.3	54.9	63.6	96.8	96.6	86.3	93.1
Plt_237	GP601	1.4	16.7	79.3	84.8	91.7	62.3	42.6	44
Plt_238	GP602	1.9	12.5	64.9	83.4	105.2	58.6	39.8	30.2
Plt_239	GP603	NAN	9	64.4	85.3	109.3	76.2	61.4	63.2
Plt_240	GP605	NAN	19	58.4	83.6	97.7	64.1	55.3	44.5
Plt_241	GP606	0.8	14	69	78.7	91.4	72	46.7	23.5
Plt_242	GP607	NAN	37.8	73	94.7	129.8	100.5	102.3	85.5
Plt_243	GP608	NAN	17.7	36.4	74	77.8	68.5	57.8	47.3
Plt_244	GP609	1.2	16.6	18.5	34.8	67.8	69.2	58.3	53.5
Plt_245	GP610	1.2	20.2	54.1	75.9	83	68.3	50.1	38.7
Plt_246	GP611	2.5	24.8	67.3	91.1	110.6	83.4	76.6	14
Plt_247	GP612	7.2	13.4	52.2	72.4	74.9	75.3	70.3	45
Plt_248	GP613	3.3	9.9	13.7	78.6	92.4	98	86	80.5
Plt_249	GP629	3	34.4	92.7	118.6	163.6	142.8	117.9	139.7
Plt_250	GP628	3.7	43.5	88.6	105.6	150.6	135	141.6	159.1
Plt_251	GP627	7	16.8	74.9	104.9	168.4	143.5	127.3	131.8
Plt_252	GP626	4.1	24.8	75.5	92.3	138.4	144.1	132.8	148.1
Plt_253	GP625	3.6	16.2	41	44.2	81.5	29	9.6	36.1
Plt_254	GP624	3.6	32.3	81.3	101.4	147.3	133.7	131.9	121.7
Plt_255	GP623	3.9	12.6	63.6	76.6	87.4	74.8	59.6	62
Plt_256	GP622	1.9	29.8	64.8	86.2	111.1	104.9	90.7	77.7
Plt_257	GP621	3.4	21.8	62.2	80.9	85.6	91.9	76.5	62.4
Plt_258	GP620	3.3	9.4	60.1	68.1	121	133.9	119.3	118.7
Plt_259	GP619	3.9	17.9	57.6	71.3	78.9	87.9	72.9	55.1
Plt_260	GP617	NAN	16.3	70.7	98	120.5	144.6	138.3	119.6
Plt_261	GP616	4.2	15	37.7	59.2	90.1	98.3	87.3	79
Plt_262	GP615	0.4	14.4	27.8	71.4	96.8	110.9	103.9	98.7
Plt_263	GP614	2.4	8	13.6	34.5	86.8	97.3	86.3	73.2
