# Supplementary material for: AirMeasurer: open‐source software to quantify static and dynamic traits derived from multiseason aerial phenotyping to empower genetic mapping studies in rice
Source: New Phytol. 2022 Jul 28;236(4):1584–604. doi: 10.1111/nph.18314 (PMC9796158; doi:10.1111/nph.18314)
Supplement: Supplementary file 1 — Dataset S1 The 2019 season AirMeasurer‐measured height values. Dataset S2 The 2020 season AirMeasurer‐measured height values. Dataset S3 The 2019 season AirMeasurer‐estimated seedling number. Dataset S4 The 2019 season dynamic analysis of canopy coverage index. Dataset S5 The 2019 season dynamic analysis of the excess green index. Dataset S6 The 2019 season AirMeasurer‐measured VARI index. Dataset S7 The 2019 season AirMeasurer‐measured NDYI index. Dataset S8 The 2019 season AirMeasurer‐measured ASM index. Dataset S9 The 2019 season dynamic analysis of canopy height. [file NPH-236-1584-s003.zip › Supporting Information Datasets S1-S9/Supporting Information Dataset S7 - 2019 NDYI measures.xlsx]

## Sheet: Sheet1
New Phytologist Supporting Information
Article title: AirMeasurer: open-source software to quantify static and dynamic traits derived from multi-season aerial phenotyping to empower genetic mapping studies in rice
Authors: Gang Sun, Hengyun Lu, Yan Zhao, Jie Zhou, Robert Jackson, Yongchun Wang, Ling-xiang Xu, Ahong Wang, Joshua Colmer, Eric Ober, Qiang Zhao, Bin Han, Ji Zhou
Article acceptance date: 31 May 2022
Supporting Information Datasets S7 - The 2019 season AirMeasurer-measured NDYI values

## Sheet: Supporting Information Dataset 
AirMeasurer-derived NDYI measurements of the 263 landeaces between 20th July and 8th October 2019.
Plot_ID	Accession	NDYI_1	NDYI_2	NDYI_3	NDYI_4	NDYI_5	NDYI_6	NDYI_7	NDYI_8
Plt_1	GP015	0.059	0.396	0.468	0.397	0.411	0.405	0.402	0.388
Plt_2	GP014	0.049	0.39	0.517	0.421	0.467	0.389	0.431	0.375
Plt_3	GP013	0.054	0.389	0.527	0.419	0.445	0.369	0.41	0.384
Plt_4	GP012	0.057	0.403	0.51	0.417	0.408	0.334	0.38	0.356
Plt_5	GP011	0.047	0.438	0.51	0.42	0.463	0.428	0.446	0.428
Plt_6	GP010	0.035	0.407	0.48	0.394	0.411	0.428	0.407	0.404
Plt_7	GP009	0.039	0.388	0.389	0.33	0.289	0.405	0.423	0.391
Plt_8	GP008	0.034	0.4	0.501	0.456	0.405	0.293	0.344	0.321
Plt_9	GP007	0.033	0.314	0.406	0.395	0.451	0.464	0.51	0.462
Plt_10	GP005	0.044	0.211	0.365	0.373	0.415	0.449	0.496	0.425
Plt_11	GP004	0.035	0.251	0.445	0.38	0.394	0.394	0.388	0.436
Plt_12	GP003	0.084	0.344	0.45	0.425	0.402	0.471	0.456	0.404
Plt_13	GP002	0.063	0.315	0.476	0.452	0.426	0.374	0.371	0.323
Plt_14	GP001	0.058	0.258	0.446	0.389	0.483	0.379	0.367	0.279
Plt_15	GP030	0.093	0.376	0.403	0.371	0.314	0.338	0.35	0.367
Plt_16	GP029	0.06	0.376	0.489	0.442	0.401	0.367	0.385	0.382
Plt_17	GP028	0.044	0.424	0.522	0.428	0.384	0.372	0.369	0.361
Plt_18	GP027	0.041	0.396	0.474	0.401	0.359	0.366	0.42	0.393
Plt_19	GP026	0.064	0.391	0.398	0.362	0.313	0.338	0.325	0.312
Plt_20	GP025	0.084	0.432	0.46	0.387	0.386	0.457	0.451	0.456
Plt_21	GP024	0.088	0.435	0.428	0.386	0.418	0.485	0.496	0.443
Plt_22	GP023	0.028	0.377	0.458	0.432	0.392	0.445	0.426	0.405
Plt_23	GP022	0.029	0.347	0.438	0.416	0.415	0.321	0.382	0.422
Plt_24	GP021	0.03	0.359	0.505	0.448	0.422	0.467	0.487	0.46
Plt_25	GP020	0.021	0.216	0.452	0.439	0.431	0.363	0.379	0.389
Plt_26	GP016	0.025	0.158	0.336	0.344	0.321	0.246	0.267	0.323
Plt_27	GP018	0.062	0.26	0.479	0.437	0.445	0.397	0.419	0.378
Plt_28	GP017	0.057	0.27	0.442	0.403	0.433	0.391	0.406	0.393
Plt_29	GP019	0.062	0.225	0.496	0.422	0.434	0.414	0.417	0.389
Plt_30	GP031	0.121	0.434	0.461	0.426	0.318	0.324	0.355	0.369
Plt_31	GP032	0.096	0.406	0.452	0.432	0.359	0.466	0.496	0.412
Plt_32	GP033	0.037	0.372	0.467	0.434	0.254	0.296	0.325	0.375
Plt_33	GP034	0.041	0.425	0.522	0.446	0.365	0.402	0.351	0.413
Plt_34	GP035	0.064	0.45	0.422	0.404	0.378	0.409	0.474	0.466
Plt_35	GP036	0.056	0.476	0.519	0.435	0.385	0.473	0.517	0.507
Plt_36	GP037	0.028	0.458	0.51	0.469	0.443	0.472	0.461	0.479
Plt_37	GP038	0.021	0.396	0.51	0.452	0.391	0.429	0.445	0.41
Plt_38	GP039	0.025	0.318	0.337	0.351	0.269	0.438	0.46	0.42
Plt_39	GP040	0.044	0.35	0.44	0.426	0.296	0.432	0.412	0.4
Plt_40	GP041	0.073	0.359	0.475	0.42	0.387	0.551	0.559	0.319
Plt_41	GP042	0.017	0.113	0.139	0.229	0.243	0.347	0.348	0.258
Plt_42	GP043	0.045	0.289	0.532	0.484	0.391	0.454	0.414	0.239
Plt_43	GP044	0.052	0.209	0.437	0.442	0.381	0.404	0.409	0.336
Plt_44	GP045	0.055	0.344	0.523	0.497	0.427	0.547	0.58	0.351
Plt_45	GP060	0.236	0.402	0.456	0.398	0.349	0.377	0.341	0.287
Plt_46	GP059	0.16	0.403	0.448	0.397	0.308	0.357	0.283	0.475
Plt_47	GP058	0.051	0.421	0.46	0.423	0.366	0.461	0.426	0.408
Plt_48	GP057	0.033	0.423	0.441	0.354	0.318	0.354	0.404	0.452
Plt_49	GP056	0.059	0.422	0.424	0.416	0.403	0.482	0.431	0.354
Plt_50	GP055	0.03	0.389	0.431	0.367	0.33	0.455	0.453	0.378
Plt_51	GP054	0.037	0.42	0.439	0.393	0.335	0.394	0.386	0.311
Plt_52	GP053	0.054	0.402	0.465	0.381	0.294	0.35	0.355	0.306
Plt_53	GP052	0.042	0.387	0.466	0.374	0.331	0.375	0.364	0.356
Plt_54	GP051	0.055	0.371	0.45	0.392	0.385	0.398	0.393	0.401
Plt_55	GP050	0.035	0.32	0.422	0.381	0.404	0.395	0.404	0.373
Plt_56	GP049	0.068	0.293	0.443	0.4	0.366	0.389	0.434	0.371
Plt_57	GP048	0.032	0.271	0.447	0.385	0.281	0.381	0.415	0.38
Plt_58	GP047	0.063	0.291	0.427	0.431	0.347	0.345	0.322	0.263
Plt_59	GP046	0.11	0.366	0.516	0.496	0.386	0.377	0.352	0.286
Plt_60	GP061	0.136	0.434	0.5	0.458	0.369	0.365	0.304	0.295
Plt_61	GP062	0.088	0.372	0.402	0.37	0.296	0.267	0.241	0.284
Plt_62	GP063	0.03	0.386	0.486	0.443	0.35	0.411	0.426	0.321
Plt_63	GP064	0.025	0.435	0.473	0.391	0.324	0.317	0.321	0.337
Plt_64	GP065	0.056	0.465	0.495	0.422	0.402	0.447	0.436	0.431
Plt_65	GP066	0.048	0.42	0.44	0.379	0.339	0.317	0.332	0.344
Plt_66	GP067	0.017	0.388	0.454	0.419	0.387	0.481	0.495	0.448
Plt_67	GP068	0.022	0.415	0.546	0.412	0.442	0.423	0.464	0.394
Plt_68	GP069	0.029	0.389	0.536	0.412	0.394	0.461	0.425	0.385
Plt_69	GP070	0.032	0.305	0.496	0.41	0.399	0.445	0.427	0.361
Plt_70	GP071	0.029	0.318	0.509	0.425	0.411	0.447	0.432	0.419
Plt_71	GP072	0.061	0.359	0.543	0.436	0.412	0.391	0.321	0.245
Plt_72	GP073	0.047	0.274	0.499	0.458	0.392	0.434	0.462	0.432
Plt_73	GP074	0.038	0.197	0.382	0.369	0.364	0.369	0.38	0.398
Plt_74	GP075	0.066	0.275	0.465	0.425	0.427	0.434	0.441	0.335
Plt_75	GP091	0.228	0.381	0.464	0.434	0.389	0.434	0.428	0.36
Plt_76	GP090	0.101	0.409	0.512	0.469	0.383	0.398	0.332	0.355
Plt_77	GP089	0.024	0.328	0.453	0.422	0.353	0.45	0.362	0.317
Plt_78	GP087	0.021	0.377	0.477	0.421	0.335	0.319	0.337	0.343
Plt_79	GP086	0.03	0.369	0.423	0.377	0.363	0.445	0.476	0.467
Plt_80	GP085	0.123	0.458	0.503	0.414	0.252	0.401	0.436	0.427
Plt_81	GP084	0.063	0.457	0.548	0.5	0.475	0.486	0.467	0.279
Plt_82	GP083	0.031	0.375	0.52	0.43	0.461	0.422	0.41	0.351
Plt_83	GP082	0.029	0.387	0.515	0.413	0.386	0.406	0.422	0.409
Plt_84	GP081	0.016	0.265	0.467	0.412	0.407	0.34	0.342	0.379
Plt_85	GP080	0.033	0.33	0.485	0.431	0.434	0.38	0.354	0.357
Plt_86	GP079	0.019	0.222	0.42	0.393	0.404	0.41	0.41	0.37
Plt_87	GP078	0.035	0.238	0.451	0.42	0.412	0.394	0.411	0.416
Plt_88	GP077	0.043	0.199	0.356	0.342	0.392	0.436	0.458	0.358
Plt_89	GP076	0.066	0.272	0.497	0.459	0.437	0.433	0.438	0.361
Plt_90	GP092	0.197	0.421	0.554	0.455	0.375	0.399	0.365	0.257
Plt_91	GP093	0.034	0.405	0.49	0.376	0.336	0.446	0.426	0.376
Plt_92	GP094	0.032	0.402	0.514	0.395	0.349	0.438	0.434	0.337
Plt_93	GP095	0.042	0.42	0.474	0.399	0.334	0.404	0.391	0.372
Plt_94	GP096	0.095	0.434	0.496	0.423	0.392	0.49	0.475	0.408
Plt_95	GP097	0.041	0.424	0.549	0.412	0.337	0.458	0.469	0.344
Plt_96	GP098	0.036	0.373	0.492	0.42	0.411	0.516	0.5	0.411
Plt_97	GP099	0.05	0.422	0.504	0.428	0.399	0.471	0.495	0.455
Plt_98	GP100	0.028	0.363	0.474	0.409	0.349	0.413	0.373	0.294
Plt_99	GP101	0.042	0.379	0.512	0.425	0.393	0.421	0.388	0.361
Plt_100	GP102	0.019	0.366	0.467	0.41	0.303	0.287	0.296	0.397
Plt_101	GP103	0.034	0.343	0.443	0.431	0.409	0.477	0.445	0.41
Plt_102	GP104	0.028	0.235	0.511	0.439	0.517	0.482	0.521	0.504
Plt_103	GP105	0.06	0.283	0.482	0.403	0.477	0.491	0.593	0.436
Plt_104	GP106	0.036	0.307	0.477	0.393	0.416	0.382	0.422	0.393
Plt_105	GP121	0.215	0.413	0.413	0.394	0.344	0.412	0.385	0.351
Plt_106	GP120	0.049	0.455	0.492	0.459	0.439	0.42	0.398	0.361
Plt_107	GP119	0.043	0.463	0.513	0.418	0.375	0.365	0.372	0.32
Plt_108	GP118	0.054	0.467	0.48	0.405	0.375	0.366	0.385	0.349
Plt_109	GP117	0.034	0.399	0.351	0.329	0.306	0.387	0.39	0.402
Plt_110	GP116	0.041	0.429	0.505	0.454	0.423	0.427	0.414	0.348
Plt_111	GP115	0.055	0.407	0.44	0.401	0.406	0.442	0.449	0.39
Plt_112	GP112	0.057	0.337	0.444	0.383	0.392	0.403	0.382	0.359
Plt_113	GP111	0.045	0.38	0.471	0.423	0.333	0.373	0.368	0.412
Plt_114	GP110	0.025	0.261	0.462	0.444	0.393	0.269	0.197	0.273
Plt_115	GP109	0.05	0.29	0.457	0.457	0.443	0.447	0.516	0.399
Plt_116	GP108	0.033	0.256	0.461	0.45	0.479	0.481	0.469	0.442
Plt_117	GP107	0.138	0.253	0.451	0.431	0.369	0.428	0.436	0.45
Plt_118	GP122	0.148	0.433	0.458	0.418	0.318	0.28	0.32	0.322
Plt_119	GP123	0.039	0.419	0.431	0.41	0.359	0.395	0.397	0.383
Plt_120	GP124	0.021	0.417	0.452	0.435	0.4	0.39	0.372	0.333
Plt_121	GP125	0.019	0.443	0.445	0.407	0.38	0.406	0.404	0.393
Plt_122	GP126	0.044	0.438	0.421	0.386	0.35	0.352	0.289	0.332
Plt_123	GP127	0.062	0.459	0.436	0.375	0.287	0.376	0.405	0.422
Plt_124	GP128	0.107	0.449	0.479	0.417	0.391	0.442	0.437	0.426
Plt_125	GP129	0.051	0.392	0.471	0.403	0.383	0.35	0.395	0.408
Plt_126	GP130	0.076	0.431	0.531	0.418	0.396	0.334	0.372	0.37
Plt_127	GP131	0.078	0.33	0.497	0.438	0.465	0.453	0.414	0.397
Plt_128	GP132	0.089	0.38	0.458	0.436	0.384	0.403	0.353	0.353
Plt_129	GP134	0.029	0.345	0.469	0.419	0.42	0.454	0.45	0.473
Plt_130	GP135	0.071	0.244	0.408	0.407	0.403	0.423	0.462	0.385
Plt_131	GP136	0.262	0.368	0.503	0.49	0.451	0.437	0.411	0.427
Plt_132	GP503	0.174	0.387	0.414	0.472	0.451	0.512	0.536	0.515
Plt_133	GP502	0.037	0.368	0.388	0.414	0.358	0.442	0.44	0.371
Plt_134	GP501	0.026	0.362	0.413	0.37	0.4	0.473	0.436	0.326
Plt_135	GP500	0.033	0.424	0.468	0.424	0.433	0.481	0.46	0.454
Plt_136	GP499	0.057	0.401	0.45	0.402	0.371	0.446	0.377	0.347
Plt_137	GP498	0.036	0.386	0.478	0.423	0.408	0.406	0.385	0.254
Plt_138	GP497	0.036	0.417	0.477	0.457	0.461	0.374	0.421	0.495
Plt_139	GP144	0.041	0.398	0.432	0.417	0.434	0.473	0.451	0.414
Plt_140	GP143	0.062	0.429	0.554	0.463	0.437	0.513	0.488	0.451
Plt_141	GP142	0.084	0.373	0.528	0.45	0.399	0.456	0.403	0.415
Plt_142	GP141	0.087	0.379	0.538	0.487	0.465	0.413	0.337	0.464
Plt_143	GP140	0.066	0.366	0.491	0.407	0.438	0.457	0.41	0.359
Plt_144	GP139	0.032	0.368	0.488	0.444	0.458	0.481	0.486	0.423
Plt_145	GP138	0.027	0.329	0.511	0.467	0.457	0.463	0.445	0.337
Plt_146	GP137	0.149	0.282	0.454	0.432	0.454	0.516	0.519	0.453
Plt_147	GP504	0.226	0.355	0.381	0.4	0.371	0.506	0.459	0.381
Plt_148	GP505	0.087	0.389	0.393	0.39	0.37	0.474	0.429	0.376
Plt_149	GP506	0.033	0.354	0.402	0.363	0.396	0.429	0.417	0.347
Plt_150	GP507	0.03	0.384	0.455	0.407	0.417	0.454	0.418	0.465
Plt_151	GP508	0.032	0.389	0.49	0.44	0.385	0.464	0.395	0.312
Plt_152	GP509	0.045	0.364	0.482	0.416	0.378	0.407	0.367	0.258
Plt_153	GP510	0.056	0.395	0.412	0.404	0.361	0.393	0.343	0.27
Plt_154	GP511	0.036	0.327	0.385	0.376	0.349	0.405	0.319	0.326
Plt_155	GP512	0.043	0.285	0.537	0.46	0.457	0.375	0.388	0.276
Plt_156	GP514	0.03	0.304	0.35	0.364	0.407	0.419	0.409	0.426
Plt_157	GP515	0.047	0.366	0.498	0.441	0.436	0.319	0.341	0.392
Plt_158	GP516	0.026	0.339	0.425	0.451	0.482	0.447	0.451	0.485
Plt_159	GP517	0.031	0.264	0.419	0.432	0.453	0.46	0.467	0.469
Plt_160	GP518	0.059	0.392	0.43	0.416	0.429	0.547	0.549	0.472
Plt_161	GP535	0.248	0.425	0.401	0.426	0.389	0.467	0.459	0.449
Plt_162	GP533	0.063	0.421	0.481	0.453	0.408	0.451	0.385	0.307
Plt_163	GP532	0.031	0.348	0.454	0.434	0.409	0.423	0.446	0.33
Plt_164	GP531	0.03	0.392	0.459	0.445	0.421	0.429	0.394	0.398
Plt_165	GP530	0.06	0.439	0.457	0.425	0.397	0.466	0.452	0.42
Plt_166	GP529	0.029	0.293	0.467	0.452	0.464	0.449	0.422	0.409
Plt_167	GP528	0.037	0.265	0.515	0.492	0.506	0.469	0.484	0.531
Plt_168	GP527	0.04	0.308	0.477	0.468	0.462	0.48	0.473	0.535
Plt_169	GP526	0.04	0.341	0.549	0.489	0.493	0.45	0.452	0.471
Plt_170	GP525	0.057	0.261	0.385	0.412	0.428	0.395	0.381	0.466
Plt_171	GP524	0.028	0.304	0.442	0.426	0.442	0.441	0.39	0.467
Plt_172	GP523	0.037	0.345	0.403	0.401	0.35	0.37	0.291	0.283
Plt_173	GP522	0.049	0.32	0.475	0.473	0.513	0.523	0.549	0.565
Plt_174	GP521	0.034	0.346	0.414	0.385	0.441	0.511	0.489	0.461
Plt_175	GP520	0.154	0.367	0.387	0.398	0.384	0.505	0.535	0.524
Plt_176	GP536	0.218	0.359	0.381	0.432	0.42	0.389	0.374	0.379
Plt_177	GP537	0.066	0.387	0.429	0.449	0.399	0.345	0.387	0.424
Plt_178	GP538	0.035	0.415	0.459	0.45	0.4	0.425	0.484	0.303
Plt_179	GP539	0.088	0.443	0.434	0.412	0.356	0.382	0.393	0.366
Plt_180	GP540	0.081	0.434	0.436	0.424	0.358	0.329	0.34	0.315
Plt_181	GP541	0.037	0.383	0.512	0.453	0.446	0.485	0.544	0.409
Plt_182	GP542	0.1	0.387	0.467	0.427	0.426	0.278	0.281	0.308
Plt_183	GP543	0.049	0.327	0.468	0.447	0.446	0.481	0.452	0.457
Plt_184	GP544	0.036	0.248	0.352	0.362	0.368	0.428	0.382	0.378
Plt_185	GP545	0.046	0.295	0.473	0.445	0.493	0.545	0.465	0.474
Plt_186	GP546	0.036	0.213	0.411	0.418	0.39	0.383	0.338	0.306
Plt_187	GP547	0.048	0.348	0.446	0.445	0.396	0.446	0.37	0.369
Plt_188	GP548	0.054	0.247	0.448	0.422	0.471	0.464	0.456	0.401
Plt_189	GP549	0.051	0.245	0.507	0.479	0.51	0.441	0.393	0.343
Plt_190	GP551	0.181	0.388	0.516	0.487	0.431	0.436	0.378	0.263
Plt_191	GP566	0.236	0.35	0.363	0.408	0.376	0.414	0.349	0.3
Plt_192	GP565	0.11	0.356	0.352	0.404	0.359	0.403	0.383	0.35
Plt_193	GP564	0.035	0.242	0.404	0.416	0.389	0.437	0.437	0.353
Plt_194	GP563	0.145	0.376	0.436	0.418	0.375	0.383	0.409	0.318
Plt_195	GP562	0.198	0.361	0.462	0.402	0.367	0.377	0.419	0.405
Plt_196	GP561	0.193	0.305	0.395	0.426	0.419	0.448	0.509	0.49
Plt_197	GP560	0.038	0.334	0.382	0.397	0.383	0.355	0.359	0.313
Plt_198	GP559	0.042	0.263	0.42	0.386	0.473	0.463	0.501	0.448
Plt_199	GP558	0.038	0.233	0.414	0.411	0.429	0.457	0.511	0.347
Plt_200	GP557	0.049	0.241	0.405	0.407	0.378	0.425	0.368	0.279
Plt_201	GP556	0.05	0.248	0.376	0.366	0.391	0.47	0.476	0.415
Plt_202	GP555	0.037	0.328	0.328	0.339	0.383	0.426	0.424	0.31
Plt_203	GP554	0.035	0.217	0.358	0.347	0.383	0.456	0.448	0.358
Plt_204	GP553	0.05	0.224	0.361	0.31	0.359	0.392	0.331	0.3
Plt_205	GP552	0.11	0.358	0.382	0.37	0.33	0.462	0.449	0.336
Plt_206	GP567	0.252	0.393	0.353	0.342	0.295	0.337	0.339	0.26
Plt_207	GP568	0.201	0.374	0.391	0.405	0.353	0.379	0.35	0.268
Plt_208	GP569	0.109	0.385	0.481	0.461	0.414	0.465	0.484	0.477
Plt_209	GP570	0.199	0.319	0.387	0.413	0.372	0.402	0.336	0.411
Plt_210	GP571	0.174	0.341	0.402	0.443	0.431	0.504	0.475	0.355
Plt_211	GP572	0.173	0.308	0.369	0.445	0.427	0.413	0.358	0.366
Plt_212	GP573	0.066	0.374	0.486	0.499	0.417	0.434	0.481	0.494
Plt_213	GP574	0.049	0.323	0.54	0.485	0.504	0.524	0.5	0.494
Plt_214	GP575	0.052	0.287	0.399	0.396	0.4	0.389	0.276	0.323
Plt_215	GP576	0.046	0.268	0.43	0.449	0.418	0.375	0.407	0.21
Plt_216	GP578	0.064	0.333	0.434	0.449	0.436	0.461	0.535	0.49
Plt_217	GP579	0.038	0.222	0.386	0.399	0.387	0.42	0.425	0.414
Plt_218	GP580	0.018	0.306	0.3	0.306	0.312	0.304	0.26	0.258
Plt_219	GP581	0.14	0.362	0.4	0.381	0.318	0.405	0.352	0.25
Plt_220	GP596	0.205	0.415	0.4	0.412	0.377	0.376	0.334	0.256
Plt_221	GP595	0.074	0.349	0.37	0.382	0.352	0.407	0.386	0.419
Plt_222	GP594	0.185	0.34	0.374	0.396	0.34	0.379	0.373	0.313
Plt_223	GP593	0.251	0.382	0.391	0.361	0.393	0.442	0.389	0.377
Plt_224	GP592	0.188	0.372	0.431	0.453	0.435	0.536	0.521	0.485
Plt_225	GP591	0.158	0.342	0.454	0.44	0.422	0.391	0.327	0.297
Plt_226	GP590	0.168	0.232	0.43	0.401	0.394	0.445	0.397	0.451
Plt_227	GP589	0.225	0.373	0.461	0.431	0.445	0.345	0.273	0.282
Plt_228	GP588	0.194	0.334	0.423	0.416	0.39	0.394	0.327	0.289
Plt_229	GP587	0.153	0.293	0.467	0.436	0.449	0.456	0.454	0.386
Plt_230	GP585	0.056	0.266	0.464	0.471	0.408	0.454	0.445	0.397
Plt_231	GP584	0.036	0.205	0.453	0.442	0.419	0.394	0.408	0.365
Plt_232	GP583	0.045	0.335	0.434	0.41	0.434	0.467	0.449	0.482
Plt_233	GP582	0.106	0.357	0.472	0.431	0.385	0.492	0.514	0.481
Plt_234	GP597	0.121	0.311	0.38	0.418	0.356	0.4	0.348	0.275
Plt_235	GP598	0.08	0.259	0.412	0.409	0.393	0.367	0.359	0.23
Plt_236	GP599	0.114	0.24	0.391	0.392	0.416	0.437	0.425	0.424
Plt_237	GP601	0.173	0.281	0.402	0.421	0.377	0.413	0.353	0.282
Plt_238	GP602	0.187	0.26	0.384	0.422	0.364	0.364	0.304	0.253
Plt_239	GP603	0.179	0.227	0.353	0.404	0.34	0.419	0.355	0.325
Plt_240	GP605	0.217	0.246	0.448	0.422	0.373	0.314	0.268	0.29
Plt_241	GP606	0.239	0.328	0.452	0.427	0.361	0.283	0.145	0.148
Plt_242	GP607	0.219	0.302	0.509	0.463	0.424	0.503	0.488	0.438
Plt_243	GP608	0.259	0.221	0.415	0.404	0.39	0.467	0.378	0.325
Plt_244	GP609	0.239	0.233	0.375	0.363	0.411	0.444	0.4	0.353
Plt_245	GP610	0.181	0.254	0.42	0.428	0.364	0.392	0.364	0.303
Plt_246	GP611	0.121	0.287	0.428	0.439	0.461	0.386	0.464	0.262
Plt_247	GP612	0.066	0.297	0.444	0.417	0.438	0.429	0.433	0.348
Plt_248	GP613	0.104	0.297	0.403	0.371	0.357	0.517	0.473	0.36
Plt_249	GP629	0.205	0.355	0.419	0.44	0.385	0.444	0.364	0.37
Plt_250	GP628	0.123	0.29	0.484	0.474	0.41	0.407	0.487	0.473
Plt_251	GP627	0.225	0.292	0.415	0.443	0.322	0.35	0.392	0.377
Plt_252	GP626	0.228	0.325	0.447	0.46	0.451	0.46	0.458	0.435
Plt_253	GP625	0.268	0.337	0.315	0.376	0.289	0.192	0.143	0.283
Plt_254	GP624	0.268	0.414	0.519	0.511	0.388	0.45	0.466	0.398
Plt_255	GP623	0.285	0.427	0.464	0.492	0.47	0.397	0.362	0.264
Plt_256	GP622	0.281	0.355	0.485	0.433	0.434	0.438	0.412	0.374
Plt_257	GP621	0.283	0.359	0.464	0.459	0.475	0.374	0.371	0.373
Plt_258	GP620	0.278	0.375	0.429	0.418	0.447	0.432	0.415	0.452
Plt_259	GP619	0.269	0.42	0.448	0.427	0.42	0.433	0.416	0.422
Plt_260	GP617	0.261	0.351	0.479	0.452	0.449	0.434	0.455	0.43
Plt_261	GP616	0.247	0.229	0.415	0.404	0.431	0.388	0.406	0.39
Plt_262	GP615	0.237	0.268	0.46	0.412	0.412	0.377	0.378	0.343
Plt_263	GP614	0.27	0.315	0.394	0.357	0.364	0.499	0.501	0.393
