# Supplementary material for: AirMeasurer: open‐source software to quantify static and dynamic traits derived from multiseason aerial phenotyping to empower genetic mapping studies in rice
Source: New Phytol. 2022 Jul 28;236(4):1584–604. doi: 10.1111/nph.18314 (PMC9796158; doi:10.1111/nph.18314)
Supplement: Supplementary file 1 — Dataset S1 The 2019 season AirMeasurer‐measured height values. Dataset S2 The 2020 season AirMeasurer‐measured height values. Dataset S3 The 2019 season AirMeasurer‐estimated seedling number. Dataset S4 The 2019 season dynamic analysis of canopy coverage index. Dataset S5 The 2019 season dynamic analysis of the excess green index. Dataset S6 The 2019 season AirMeasurer‐measured VARI index. Dataset S7 The 2019 season AirMeasurer‐measured NDYI index. Dataset S8 The 2019 season AirMeasurer‐measured ASM index. Dataset S9 The 2019 season dynamic analysis of canopy height. [file NPH-236-1584-s003.zip › Supporting Information Datasets S1-S9/Supporting Information Dataset S2 - 2020 season AirMeasurer height values.xlsx]

## Sheet: Title page
New Phytologist Supporting Information
Article title: AirMeasurer: open-source software to quantify static and dynamic traits derived from multi-season aerial phenotyping to empower genetic mapping studies in rice
Authors: Gang Sun, Hengyun Lu, Yan Zhao, Jie Zhou, Robert Jackson, Yongchun Wang, Ling-xiang Xu, Ahong Wang, Joshua Colmer, Eric Ober, Qiang Zhao, Bin Han, Ji Zhou
Article acceptance date: 31 May 2022
Supporting Information Datasets S2 - The 2020 season AirMeasurer-measured height values

## Sheet: Supporting Information Dataset 
AirMeasurer height measurements of the 259 landeaces between 4th July and 13st October 2020 (254 overlapped landraces used in genetic mapping).
Plot_ID	Accession	Height_1	Height_2	Height_3	Height_4	Height_5	Height_6	Height_7	Height_8
Plt_1	GP566	13.2	23.7	68.9	70.4	61.2	64.2	56.1	57.8
Plt_2	GP628	14.2	13.1	58	70.2	95.6	106.5	114.7	134.7
Plt_3	GP629	16.9	5	59.3	73	118.2	126.2	110.7	103.7
Plt_4	GP627	15.1	5.3	47.5	64.4	108.2	121.8	113.3	110.9
Plt_5	GP626	18.6	7	52	64.5	82.8	87.4	122.5	119.5
Plt_6	GP625	17.3	19.3	46.1	59.3	80.2	73.3	93.2	52
Plt_7	GP624	21.6	32.2	56.1	74	93.2	94.5	84.6	49.7
Plt_8	GP623	15	8.2	51.4	67.9	69.2	59.1	52.6	49.9
Plt_9	GP622	12.3	14	42.8	56.8	79.9	65.9	49.3	35.9
Plt_10	GP621	16.1	7.1	50.9	62.4	69.5	58.2	49.8	51.3
Plt_11	GP620	10.6	1.6	36.1	48	81	73.3	88.4	87.6
Plt_12	GP619	20.8	10.8	52.5	63.6	69.4	53.7	43.7	44.4
Plt_13	GP617	20.4	18.4	40.8	67.3	92.4	91	104.8	97.2
Plt_14	GP616	19.5	22.2	33	41.6	65.9	59.1	57.9	51.6
Plt_15	GP614	8.5	7.6	35.8	55	70.9	59.8	59.4	50.5
Plt_16	GP613	8.3	2.5	50.1	69.7	83.5	64.2	60.4	49.9
Plt_17	GP612	13.5	9.2	31	65.3	67.3	46.7	48.1	40.8
Plt_18	GP595	14.1	8	56.9	68	83.3	77.4	68.1	65.2
Plt_19	GP596	8.6	8.2	56.6	71.9	71.6	65.3	57	59.8
Plt_20	GP597	11.6	16.3	48.3	65.4	87.2	79	70.4	74.9
Plt_21	GP598	8.6	10	28.1	72.5	85.9	77.3	69.6	72.4
Plt_22	GP599	10.1	12	38.4	50.1	66.1	66.4	68.6	68.4
Plt_23	GP601	16.9	4.8	47.8	73.5	81.2	72.5	59.3	66.6
Plt_24	GP603	14.3	3.3	35.2	73.8	88.5	78.3	56.8	61.7
Plt_25	GP605	18.4	14.7	45	67.3	83.2	67.2	52.4	53.1
Plt_26	GP606	15.7	18.5	39.2	55.8	75.6	61.1	43.1	49.7
Plt_27	GP607	21.1	43.4	58.4	76	109.3	82.6	71.7	62.1
Plt_28	GP608	14.9	14.3	18.3	51.4	58.8	42.4	45.6	32.5
Plt_29	GP609	16.2	6.6	32.6	50.5	49.2	32	32.2	27.2
Plt_30	GP610	15.7	8.8	47.9	64.9	80.3	55.9	51.6	49
Plt_31	GP611	10.5	14.5	30.1	67.4	97.6	74	64.2	51.9
Plt_32	GP594	18.8	29.1	52.4	70.9	93.4	83.3	77.3	73.9
Plt_33	GP593	19	18.7	44	58.9	80.5	70.4	55.1	57.6
Plt_34	GP592	12.6	7.6	43.8	62.6	74	65.3	56.2	56.2
Plt_35	GP591	10.3	8.7	44.9	64.3	70.9	62.7	49.3	52.9
Plt_36	GP590	7.3	10.2	36.3	54.4	76	75	66.8	60.4
Plt_37	GP589	9.2	26.6	44.1	56.2	70.7	57	41.8	42.7
Plt_38	GP588	20.9	18.9	51.1	68.1	83.7	68.8	59.5	55.8
Plt_39	GP587	16.2	41.1	55.5	74.5	86.6	88.1	96.1	48.4
Plt_40	GP585	16.5	16.4	54.6	59.2	68.6	58.9	43	41.1
Plt_41	GP584	15.2	26.9	50.8	63.6	84.9	85.5	55.7	40.9
Plt_42	GP583	8.9	5.4	27.5	52.5	80.9	79.2	77.5	63.4
Plt_43	GP582	10.7	12	41.3	70.7	80.2	74.5	91.8	91.7
Plt_44	GP581	28.5	3.6	19.9	64.3	59.3	48.6	40.3	35.7
Plt_45	GP567	17	5.8	60.8	82.1	94.3	88.5	80.1	74.6
Plt_46	GP568	19.1	39.4	69.1	90.6	86	79.1	68.9	71.3
Plt_47	GP569	18.3	33.3	40	60.2	82.9	91.1	85.1	75.4
Plt_48	GP570	21.2	9.8	32.7	53.6	84.7	101.4	80.2	94.1
Plt_49	GP571	22.7	15.5	36.6	56	66.7	60	50.6	50.6
Plt_50	GP572	16.8	8.3	48.4	62.5	70	61	51.2	50.8
Plt_51	GP573	41	48.8	59.1	74	96.6	96.1	94.2	119.2
Plt_52	GP574	25.7	36.2	50.5	61.3	84.5	89.6	108.4	126
Plt_53	GP575	26	29.8	47.1	59.5	58	53.9	36.1	39.2
Plt_54	GP576	18.1	25.5	50.4	74.4	113.9	129.3	97.2	86
Plt_55	GP578	11.4	25.1	48.4	62.7	86.9	101.8	86.7	70.4
Plt_56	GP579	13.4	19.3	35.4	68.2	85.3	81.9	80.3	67.9
Plt_57	GP580	10.1	3.5	2.7	45.2	55.8	63.8	63.8	62
Plt_58	GP565	15.2	3.6	64.1	88.4	94.7	84.6	80	77.5
Plt_59	GP564	18.5	7.9	52.1	69.9	95.5	89.6	81.2	77
Plt_60	GP563	11.4	24.9	55.4	74.1	89.1	83.8	72.9	74.2
Plt_61	GP562	19.4	14.2	45.5	59.9	71.5	75.5	69.5	68.9
Plt_62	GP561	21.8	11.8	58	82.7	92.3	82.4	73.7	77.9
Plt_63	GP560	15.5	19.2	42.4	56.5	73.7	69.1	53.1	63.3
Plt_64	GP559	14.8	17.5	32.4	72.9	80.6	74.4	68.5	64.7
Plt_65	GP558	17.8	33.5	43	50.4	63.9	56.3	41.2	38.1
Plt_66	GP557	20.3	31.8	52.7	67.4	66.5	61.6	42.3	44.8
Plt_67	GP556	18.6	47	45.1	59	61	58.4	39.9	42.5
Plt_68	GP555	19.6	19.2	32.4	44.2	46.8	46.3	29.4	32.6
Plt_69	GP554	22.1	4.1	40.5	56.1	58.5	53.8	38.1	35.1
Plt_70	GP553	21.1	17	44.3	55.7	55.8	51.7	35.4	29.7
Plt_71	GP552	11.9	12.1	20	61.5	62.5	61	42.1	36.5
Plt_72	GP537	9.5	17.2	44.5	59.4	72.1	92.9	91.2	77.9
Plt_73	GP538	22.1	41.1	62.2	86.6	133.9	116.2	96.3	88.5
Plt_74	GP539	20.7	47.9	64.9	82.1	133.2	138.1	106.8	75.5
Plt_75	GP540	23.1	50.1	65.6	86.8	120.3	138.5	16	37.8
Plt_76	GP541	11.2	12.3	44	56.5	96.4	110.8	118.6	113.7
Plt_77	GP542	21.2	38.4	55.1	76.3	112.2	120.9	78.1	56.5
Plt_78	GP543	9.7	20.8	41.4	50	78.5	75.9	97.7	90.3
Plt_79	GP544	12.3	23.1	34.5	45.9	79.3	87.9	76.1	76.6
Plt_80	GP545	20.3	20.8	49	56.9	73.7	79.9	81.4	74.6
Plt_81	GP546	15.7	25.4	49.2	62.3	61.4	56.6	37.8	41.8
Plt_82	GP547	20	36.3	55.4	70	78.1	73.4	48.6	47.4
Plt_83	GP548	13.1	15.2	52	66.1	68.6	64.4	46.6	45.2
Plt_84	GP549	19.7	20.2	46.2	64.1	70.5	62.9	39.7	38
Plt_85	GP551	17.8	10.2	23.5	58.3	69.7	60.6	48	40.4
Plt_86	GP536	9.5	9.4	44.5	54.2	87.5	95.1	100	96.6
Plt_87	GP535	10.3	33	47.2	67.6	97.6	111.8	100.9	99.1
Plt_88	GP533	21	28.6	64.9	89.3	117.7	102.7	62.6	52.2
Plt_89	GP532	21	19.5	53.8	69.6	103	113.2	87.4	82.3
Plt_90	GP531	20.9	42.1	58.9	86.2	114.7	107.7	83.5	81.3
Plt_91	GP530	22.4	45.7	60.6	87.8	127.1	113.3	79.9	64.9
Plt_92	GP529	14.3	19	53	65.2	87.6	88.9	105.7	81.4
Plt_93	GP528	10.3	13.6	47.1	60.2	86.1	89.4	95.1	87.5
Plt_94	GP527	8.1	13.7	41.8	61.8	84.2	84.3	98.5	85.4
Plt_95	GP526	22.5	35.3	46.3	56.6	76.8	81.5	84.3	94.3
Plt_96	GP525	13.3	34.2	55	64.6	80.4	87.9	89.7	83.2
Plt_97	GP524	7.2	21.5	45.7	58.9	78.3	89	96.5	77.5
Plt_98	GP523	21.4	22.8	45.1	76.6	91.2	78.9	59.5	57
Plt_99	GP509	7.7	22.8	57.8	65.8	65.3	60.6	50.4	49.5
Plt_100	GP510	10.8	13.8	44.7	60	59.5	58.8	44.8	47
Plt_101	GP511	24.7	16.7	59.4	85	91.5	88.4	76.9	77
Plt_102	GP512	21.5	27.9	58.1	77.6	130.2	118.1	94.6	86.2
Plt_103	GP514	9.2	13.6	28.5	57.9	81.2	84.8	91.3	89.1
Plt_104	GP515	11.3	17.1	38.5	57.2	72	79.5	92.7	92.6
Plt_105	GP516	14.5	13.3	36.1	51.3	57.1	75.8	99.2	80.6
Plt_106	GP517	19.9	21.3	29.6	47.5	72.5	94.1	90.4	83
Plt_107	GP518	8.1	21.2	36.8	45.7	78.8	86.3	101	85.8
Plt_108	GP520	9.9	13.1	26.1	50.8	81	80.4	84.1	86.9
Plt_109	GP521	10.4	18.6	38.9	61.5	96.8	107.3	75.7	70
Plt_110	GP522	17.8	17.6	28.2	48.2	75.5	88	110.6	92.9
Plt_111	GP508	11.3	7.2	43.2	56.8	65.8	60.1	43.1	49.4
Plt_112	GP507	5.9	7.7	18	54.1	63.8	70.4	67.9	71.3
Plt_113	GP506	12.6	18.3	30.6	55.7	68.3	64.6	50.6	56.3
Plt_114	GP505	8.4	12	21.1	55	73.9	68.2	56	57.6
Plt_115	GP504	11.7	16.2	36.8	56.3	78.1	73	62.3	68
Plt_116	GP503	14	28.1	33.6	55.6	71.5	77.7	108.2	98.9
Plt_117	GP502	10.6	18.3	27.3	50.2	74.6	66.6	51.4	51.6
Plt_118	GP501	16.7	18.6	40.5	65.3	67.5	60.7	44.8	46
Plt_119	GP500	8.9	11.3	39.9	50.5	67.5	71.6	60.6	59.8
Plt_120	GP499	13.6	13.9	51	68.3	82.8	74.1	54.4	53.9
Plt_121	GP498	10.4	29.6	52.6	77.1	114.5	102.9	84.2	67.9
Plt_122	GP497	12	9.8	47.9	61.4	74.8	80.5	65.2	70.4
Plt_123	GP136	13.8	28	40.7	46.2	55.5	59.9	69.8	65.8
Plt_124	GP137	8.9	28.4	40.8	52	75.3	69.7	59.6	57.4
Plt_125	GP138	16	25.3	38.4	48.1	64.8	58	44.6	45.4
Plt_126	GP139	15.1	17.5	42.2	59.6	79.5	66.7	51.9	53.7
Plt_127	GP140	12.7	34.9	46.6	60	70	76.9	61	63.1
Plt_128	GP141	24.3	37.1	45.9	73.3	102.2	93.1	70.6	71.9
Plt_129	GP142	15.8	17.9	33.6	51.2	62	63.4	62.6	61.1
Plt_130	GP143	13.9	24.1	35.8	43.5	62	60.9	48	56.4
Plt_131	GP144	7.9	25.2	39.9	53.3	75.4	70.9	56.1	53.8
Plt_132	GP135	12.5	15.7	37.8	52	68.1	62.2	55	51.6
Plt_133	GP134	10.1	21	33.2	49.1	66.6	69.7	67.6	71.5
Plt_134	GP123	10.1	26.6	35.8	47.1	75.4	65.4	48.3	46.4
Plt_135	GP132	6.5	28.7	44.7	59.8	63.9	55.9	35.5	40.6
Plt_136	GP131	9.8	23.8	42.1	54.2	76.1	81.4	69.9	53.1
Plt_137	GP130	10.1	26.2	39.7	49.9	64.7	69.9	66.5	69.5
Plt_138	GP129	12	28	32.6	44.3	58.6	61.6	81.3	76.3
Plt_139	GP128	13.5	30.4	34.6	44.2	64.4	65	79.6	75.1
Plt_140	GP127	14.8	20.9	33.2	39.3	62.5	61.9	57.5	60.8
Plt_141	GP126	14.4	17.9	40.8	56.9	54.6	48.8	34.8	42.9
Plt_142	GP125	22.4	36.7	45.4	55.2	68.5	73.9	78.5	80.3
Plt_143	GP124	27.1	29.1	52.5	76	132.7	124.5	77.9	89.8
Plt_144	GP122	13.7	17.2	29.5	36.1	50	61.4	68.3	82.8
Plt_145	GP106	7.2	12	27	38.6	49	53.1	67.7	65.3
Plt_146	GP107	12.4	20.2	36.3	41.7	52.9	60.6	73.5	66.1
Plt_147	GP108	13.2	30.6	35.4	42.3	54.3	58.8	66.4	68.8
Plt_148	GP109	14.1	52.2	60.3	84.3	121.5	130.5	140.1	32.7
Plt_149	GP110	17.8	37.6	64.4	85.6	104.4	86.6	43.2	66.7
Plt_150	GP111	17.6	31.4	38	50.5	61.5	67	67.3	65.7
Plt_151	GP112	11	21.6	32.3	60	91.9	102.6	84.1	83.7
Plt_152	GP115	14.5	28.6	41.3	55.2	71	73.2	68.5	77.1
Plt_153	GP116	14.1	17.2	38.6	50.4	63.9	63.4	64	78.3
Plt_154	GP117	8.7	16.6	33.5	67.4	72.5	63.2	48.4	56.6
Plt_155	GP118	12.1	11.7	36.3	45.1	51.6	54.1	57.5	75.9
Plt_156	GP120	14.2	19.2	30.1	39.8	51.4	55.7	56.8	75
Plt_157	GP121	13.1	18.1	27.9	40.8	64	59.4	45.2	46.4
Plt_158	GP105	7	19.3	40.5	49.8	62	66.1	68.7	70.7
Plt_159	GP104	15.4	30	51.3	64.5	93	124.4	99.8	80.5
Plt_160	GP102	20.4	27.5	39	48.5	57.6	60.6	68	71.5
Plt_161	GP101	10.4	20.9	38.8	46.3	60.4	55.6	40.8	39.4
Plt_162	GP100	13.2	24.3	43	58.4	59.5	55.5	47.1	45.7
Plt_163	GP099	10.6	24.9	36.2	43.6	56	60.7	58.7	59.8
Plt_164	GP098	10.1	22.3	40.4	47.3	60.7	74	64.1	48
Plt_165	GP097	13.1	23.6	36.6	47.6	63	56.7	44.6	45.1
Plt_166	GP096	12.5	25.6	33.3	46.4	69.1	65.2	52.4	54.9
Plt_167	GP095	9.2	15.2	36.2	49.8	60.7	54.5	40.7	41
Plt_168	GP094	15.9	34.5	43.3	62	67.6	61.1	46.5	57
Plt_169	GP093	12	28.6	37.5	45.4	71.4	64.3	42.1	44
Plt_170	GP092	15.9	35.3	39.4	46.9	67.6	65	47.9	64.5
Plt_171	GP091	10	15.9	41.7	54	60.7	53.7	41	43.8
Plt_172	GP077	10	8.3	17.9	25.1	61.4	69.5	100.9	88.6
Plt_173	GP078	13.7	20.3	36.6	48.5	63.3	67.8	72.3	70.5
Plt_174	GP079	14.7	25.2	40.1	46.7	61.6	68.7	76.8	73.1
Plt_175	GP080	16.9	33.5	50.5	56.6	71.1	73.5	81	87.1
Plt_176	GP081	7.8	14.2	44.4	55.7	66.7	71.6	81.5	75.8
Plt_177	GP082	8.9	16.9	26.2	35.4	41.9	50.6	69.4	61.8
Plt_178	GP083	8.7	24.1	39.7	46.3	51.2	61.6	63.8	71.3
Plt_179	GP084	21.6	34.6	48.4	62.7	96.4	105.9	83.9	59
Plt_180	GP085	16.6	33.9	38.5	48.6	55.9	60.7	70.2	65
Plt_181	GP086	9.7	21.7	28.7	47.9	76.4	93	81.8	75.5
Plt_182	GP087	11.5	26.4	38	45.9	53.1	59.4	66.9	66.4
Plt_183	GP089	17.2	42.7	48.4	74.5	101	92	62.4	64.1
Plt_184	GP090	13.7	26.9	37.7	43.6	58.1	78.5	59.7	49.3
Plt_185	GP076	14.7	20.7	40.3	50.1	60.9	63.7	75.4	77.1
Plt_186	GP075	12.1	13.6	39.5	56.8	80.8	91.7	107	29
Plt_187	GP074	8.1	16.4	29.4	34.9	46	52.2	72.1	66.6
Plt_188	GP073	16	23.3	43.9	54.4	70.6	77.4	90.7	62.7
Plt_189	GP072	12.8	20.5	40.8	52.2	64.3	60.8	51.8	49.4
Plt_190	GP071	12.6	30.8	40.9	49.6	61.9	76.5	73.3	51.2
Plt_191	GP070	11.2	17.9	41.5	53.2	76.7	73	61.1	52.2
Plt_192	GP069	9.2	11.2	35.3	46.6	70.4	64.7	51.5	54.1
Plt_193	GP068	16.4	36.3	38.9	51.5	56.4	63.9	57.3	68.7
Plt_194	GP067	9.3	38.3	39.8	51.8	80.4	92.3	83.2	81.5
Plt_195	GP066	10.5	19.8	38.8	51.8	53.5	52.2	40.3	44.4
Plt_196	GP065	18.9	25.1	40.7	47.2	71.4	79.2	68.1	75.7
Plt_197	GP064	12.5	14.9	32.8	44.5	63.9	70.3	99.6	58.3
Plt_198	GP063	15.1	32.3	42.3	61.3	83.6	96.5	71.6	62
Plt_199	GP049	17.9	18.9	40.2	42.1	49.6	53.6	63.7	62
Plt_200	GP050	13.3	16.9	42	48	52.1	57	68	63
Plt_201	GP051	11.4	28	39	46.4	54.3	60.8	67.8	62.8
Plt_202	GP052	23.3	27.5	42	49.7	52.9	60	63.8	61.2
Plt_203	GP053	12.2	18.4	36.8	43.5	54	65.9	62.2	58.8
Plt_204	GP054	22.6	21.8	38.5	51	63.9	73.4	106.1	59.4
Plt_205	GP055	11.5	11.3	22.3	42.2	72	79.5	77.7	70.1
Plt_206	GP056	18.7	38.2	49.6	64.6	68.7	77.7	94.3	82.5
Plt_207	GP057	19.9	33.5	44.8	62.7	83.4	97.5	78.1	81.7
Plt_208	GP058	28.7	37.2	54	70.6	89.6	101.8	131	90.5
Plt_209	GP059	18	29.7	39	56.7	66	64	72	77.1
Plt_210	GP060	27.7	39.5	72.7	80.8	79.9	71.9	55.6	64.2
Plt_211	GP061	14.1	27	50.1	77.9	103.5	89.7	58.8	57.2
Plt_212	GP062	16.4	42.6	65.6	90.1	91.6	75.1	39.6	31.6
Plt_213	GP048	14.4	21.7	36.8	44.3	45.3	51.1	74.2	65.2
Plt_214	GP047	14.7	13.4	59.8	77.1	104.5	93.9	48	50.4
Plt_215	GP046	24.5	37.3	56.9	75.3	101.1	93.5	40.9	32.9
Plt_216	GP045	23.8	43.8	56.3	71.3	96.9	125.8	100.1	93.5
Plt_217	GP044	18.9	21.9	49.5	69.9	110.1	104.2	88.2	81.2
Plt_218	GP043	22	32	54.6	80.5	114.1	101.8	69.3	70
Plt_219	GP042	17.2	4.9	40.8	60.2	64.3	57.5	52.2	39.2
Plt_220	GP041	18.7	26.2	38.8	59.4	80.4	96.8	60.5	12.5
Plt_221	GP040	14.8	25.7	38.3	50.9	53.9	55.7	73.3	67.3
Plt_222	GP039	14.9	12.5	37.3	61	80.9	82.2	88.1	81.8
Plt_223	GP038	21.3	38.2	53.3	71.7	108.2	105.4	78.2	56.9
Plt_224	GP037	20.1	3.8	42.4	69.4	91.4	108.3	151	84.5
Plt_225	GP036	22.2	23.1	38.3	45.7	77.8	93.7	102.8	88.2
Plt_226	GP035	19.2	27.6	4.5	60.3	87.2	105.4	126.1	116
Plt_227	GP021	16	25.8	39.8	44	54.4	59.5	77.7	72.2
Plt_228	GP022	9.1	20.4	40.2	45.1	47.5	54.4	76.7	69.6
Plt_229	GP023	22.8	25.4	42	48.8	53.7	59.1	70	64.6
Plt_230	GP024	14.3	26.5	40.8	50.6	66.4	76.6	64.1	52.2
Plt_231	GP025	14.1	21.4	38	46	58.4	77.1	62	49
Plt_232	GP026	10	16.8	35.2	50.4	62	67.5	65.3	60
Plt_233	GP027	9.5	16.7	39.1	52.3	64.3	66.6	77.5	73.7
Plt_234	GP028	15.2	27.2	37.6	45.8	58.4	57	68.5	75.7
Plt_235	GP029	22.3	29.5	33.9	42.3	48.4	46.4	67.6	60.3
Plt_236	GP030	10.6	20.2	32.1	42.1	55.5	60.2	69.7	66.3
Plt_237	GP031	8.7	16.9	37.8	37	42.3	46.7	53.3	64
Plt_238	GP032	13.2	24.4	42.7	50.1	57.3	64.3	80.5	75
Plt_239	GP033	10.3	16.4	28.3	35.4	41.4	47.8	60.2	63.4
Plt_240	GP034	24.3	41.1	34.8	56.7	98.6	100.5	84.6	84.2
Plt_241	GP020	11.1	19.9	35.8	38.1	47.8	54.2	63.9	61.3
Plt_242	GP019	13.5	22.3	35.1	42.5	52.1	57.7	68.5	63.9
Plt_243	GP018	21.9	26.7	46.7	59.4	63.3	71.5	79.6	77.2
Plt_244	GP017	19.6	19.6	38.5	47.3	63.8	68.6	58.1	47.1
Plt_245	GP016	16.2	17.1	36.7	44.6	52.8	61.6	73.8	70.5
Plt_246	GP015	21.5	24.5	38.5	46.5	64	69.5	61.3	63.6
Plt_247	GP014	13.4	13.2	35.9	45	53	57.4	63.7	63.3
Plt_248	GP013	13.5	17.3	34.4	40.3	53.2	50.3	58.6	60.8
Plt_249	GP012	21.8	23.6	36.4	44.9	54.2	56.5	59	61.8
Plt_250	GP011	14.2	15.4	37.4	51.9	59.2	68.6	66.6	63.4
Plt_251	GP010	15.9	28	34.9	47.6	61.1	60.5	56.2	47.3
Plt_252	GP009	15.6	12	29.1	43.4	60.9	61.9	58.1	58
Plt_253	GP008	15.7	12.1	42.3	62.1	99.9	99.7	79.6	58.5
Plt_254	GP007	14.1	23.6	6.5	59.8	68	73.4	90.4	81
Plt_255	GP001	11.8	7.5	46.8	66.8	94.6	112.6	64.9	50.7
Plt_256	GP002	27.9	25.9	54	79.9	103.1	94.5	65.5	59.3
Plt_257	GP003	22.4	28.8	46.5	59.5	79.5	95.5	95.3	88
Plt_258	GP004	15.6	25.5	36.2	45	59.3	74.5	68.3	65.8
Plt_259	GP005	15.5	28.2	35.2	60.5	62.9	73.9	101.9	81.2
